# Supplementary material for: TLR9‐Driven S‐Palmitoylation in Dendritic Cells Reveals Immune and Metabolic Protein Targets
Source: Eur J Immunol. 2025 Aug 19;55(8):e70039. doi: 10.1002/eji.70039 (PMC12363430; doi:10.1002/eji.70039)
Supplement: Supplementary file 2 — Supporting File 2: eji70039‐sup‐0003‐TableS2.xlsx [file EJI-55-e70039-s004.xlsx]

## Sheet: Sheet1
protein.id	protein.name	gene.name	fdr	log2fc
Q9R1Q7	Proteolipid protein 2	Plp2	2.62881e-05	21.63
Q9CQ22	Ragulator complex protein LAMTOR1	Lamtor1	2.62881e-05	21.37
P97808	FXYD domain-containing ion transport regulator 5	Fxyd5	2.62881e-05	20.93
Q9Z2M6	Ubiquitin-like protein 3	Ubl3	2.62881e-05	20.81
Q80ZJ1	Ras-related protein Rap-2a	Rap2a	2.62881e-05	20.54
Q8BGH7	CDC42 small effector protein 2	Cdc42se2	2.62881e-05	20.22
P61226	Ras-related protein Rap-2b	Rap2b	2.62881e-05	20.21
P41731	CD63 antigen	Cd63	2.62881e-05	20.21
Q8BU31	Ras-related protein Rap-2c	Rap2c	2.62881e-05	20.08
Q3U1F9	Phosphoprotein associated with glycosphingolipid-enriched microdomains 1	Pag1	2.62881e-05	20.07
P63024;P63044	Vesicle-associated membrane protein 3	Vamp3	2.62881e-05	20.02
P27601	Guanine nucleotide-binding protein subunit alpha-13	Gna13	2.62881e-05	20.01
P21995	Embigin	Emb	2.62881e-05	19.95
O70439	Syntaxin-7	Stx7	2.62881e-05	19.8
O89051	Integral membrane protein 2B;BRI2, membrane form;BRI2 intracellular domain;BRI2C, soluble form;Bri23 peptide	Itm2b	2.62881e-05	19.6
Q9D7P6	Iron-sulfur cluster assembly enzyme ISCU, mitochondrial	Iscu	2.62881e-05	19.6
Q91W53	Golgin subfamily A member 7	Golga7	2.62881e-05	19.5
P0CW03;P0CW02	Lymphocyte antigen 6C2;Lymphocyte antigen 6C1	Ly6c2;Ly6c1	2.62881e-05	19.47
Q9CQX2	Cytochrome b5 type B	Cyb5b	2.62881e-05	19.39
O55101	Synaptogyrin-2	Syngr2	2.62881e-05	19.36
P47791	Glutathione reductase, mitochondrial	Gsr	2.62881e-05	19.2
Q3UZP4	Small VCP/p97-interacting protein	Svip	2.62881e-05	19.17
P60904	DnaJ homolog subfamily C member 5	Dnajc5	2.62881e-05	19.16
Q9D0M3	Cytochrome c1, heme protein, mitochondrial	Cyc1	2.62881e-05	19.13
Q9CQR4	Acyl-coenzyme A thioesterase 13;Acyl-coenzyme A thioesterase 13, N-terminally processed	Acot13	2.62881e-05	19.04
P24668	Cation-dependent mannose-6-phosphate receptor	M6pr	2.62881e-05	19.03
P38060;Q8JZS7	Hydroxymethylglutaryl-CoA lyase, mitochondrial	Hmgcl	2.62881e-05	18.98
Q64253	Lymphocyte antigen 6E	Ly6e	2.62881e-05	18.89
Q8BR63	Protein FAM177A1	Fam177a1	2.62881e-05	18.83
P62075	Mitochondrial import inner membrane translocase subunit Tim13	Timm13	2.62881e-05	18.76
P60867	40S ribosomal protein S20	Rps20	2.62881e-05	18.74
P14234	Tyrosine-protein kinase Fgr	Fgr	2.62881e-05	18.73
Q64152	Transcription factor BTF3	Btf3	2.62881e-05	18.71
Q9ES57;Q8BTP3	Cell surface glycoprotein CD200 receptor 1	Cd200r1	2.62881e-05	18.69
Q9CQ89	Protein CutA	Cuta	2.62881e-05	18.64
P53395	Lipoamide acyltransferase component of branched-chain alpha-keto acid dehydrogenase complex, mitochondrial	Dbt	2.62881e-05	18.59
Q9CR61	NADH dehydrogenase [ubiquinone] 1 beta subcomplex subunit 7	Ndufb7	2.62881e-05	18.57
P21279;P30677;P21278	Guanine nucleotide-binding protein G(q) subunit alpha	Gnaq	2.62881e-05	18.52
Q9D772	Protein FAM219A	Fam219a	2.62881e-05	18.51
Q9DC51	Guanine nucleotide-binding protein G(k) subunit alpha	Gnai3	2.62881e-05	18.51
P51174	Long-chain specific acyl-CoA dehydrogenase, mitochondrial	Acadl	2.62881e-05	18.45
Q9D1K2	V-type proton ATPase subunit F	Atp6v1f	2.62881e-05	18.44
Q80UG5	Septin-9	Sept9	2.62881e-05	18.39
Q99KQ4	Nicotinamide phosphoribosyltransferase	Nampt	2.62881e-05	18.38
Q61411	GTPase HRas;GTPase HRas, N-terminally processed	Hras	2.62881e-05	18.32
P11352	Glutathione peroxidase 1	Gpx1	2.62881e-05	18.31
Q9QUH0	Glutaredoxin-1	Glrx	2.62881e-05	18.27
P31786	Acyl-CoA-binding protein	Dbi	2.62881e-05	18.22
O89079	Coatomer subunit epsilon	Cope	2.62881e-05	18.21
Q921Z5	Tumor necrosis factor alpha-induced protein 8	Tnfaip8	2.62881e-05	18.21
Q9JIG8	PRA1 family protein 2	Praf2	2.62881e-05	18.2
Q9CQU0	Thioredoxin domain-containing protein 12	Txndc12	2.62881e-05	18.19
Q8C255	Dipeptidase 2	Dpep2	2.62881e-05	18.16
Q9DBH5	Vesicular integral-membrane protein VIP36	Lman2	2.62881e-05	18.15
Q91WB7;Q6PGH0	Ubiquitin domain-containing protein 1;Ubiquitin domain-containing protein 2	Ubtd1;Ubtd2	2.62881e-05	18.13
P63094;Q6R0H7	Guanine nucleotide-binding protein G(s) subunit alpha isoforms short;Guanine nucleotide-binding protein G(s) subunit alpha isoforms XLas	Gnas	2.62881e-05	18.12
P50516	V-type proton ATPase catalytic subunit A	Atp6v1a	2.62881e-05	18.11
Q8BKZ9	Pyruvate dehydrogenase protein X component, mitochondrial	Pdhx	2.62881e-05	18.09
Q9ERR7	15 kDa selenoprotein	Sep15	2.62881e-05	18.09
Q9D8Y7	Tumor necrosis factor alpha-induced protein 8-like protein 2	Tnfaip8l2	2.62881e-05	18.09
Q9CQ65	S-methyl-5-thioadenosine phosphorylase	Mtap	2.62881e-05	18.08
Q9JI48	Placenta-specific gene 8 protein	Plac8	2.62881e-05	18.06
P20491	High affinity immunoglobulin epsilon receptor subunit gamma	Fcer1g	2.62881e-05	18.06
Q9D154	Leukocyte elastase inhibitor A	Serpinb1a	2.62881e-05	18.05
Q08857	Platelet glycoprotein 4	Cd36	2.62881e-05	18.03
Q9R097	Kunitz-type protease inhibitor 1	Spint1	2.62881e-05	18.01
Q08093;Q9DAW9	Calponin-2	Cnn2	2.62881e-05	17.96
A2AR02	Peptidyl-prolyl cis-trans isomerase G	Ppig	2.62881e-05	17.94
P70290	55 kDa erythrocyte membrane protein	Mpp1	2.62881e-05	17.93
Q8BH86	UPF0317 protein C14orf159 homolog, mitochondrial	Dglucy	2.62881e-05	17.93
O09046	L-amino-acid oxidase	Il4i1	2.62881e-05	17.92
D3Z7P3	Glutaminase kidney isoform, mitochondrial	Gls	2.62881e-05	17.89
Q61093	Cytochrome b-245 heavy chain	Cybb	2.62881e-05	17.87
Q9CQS8	Protein transport protein Sec61 subunit beta	Sec61b	2.62881e-05	17.83
O89001	Carboxypeptidase D	Cpd	2.62881e-05	17.79
Q91V76	Ester hydrolase C11orf54 homolog		2.62881e-05	17.78
P62748;P84075;Q91X97	Hippocalcin-like protein 1;Neuron-specific calcium-binding protein hippocalcin	Hpcal1;Hpca	2.62881e-05	17.78
Q9CZ30	Obg-like ATPase 1	Ola1	2.62881e-05	17.78
Q9EQ20	Methylmalonate-semialdehyde dehydrogenase [acylating], mitochondrial	Aldh6a1	2.62881e-05	17.73
Q9WTP6	Adenylate kinase 2, mitochondrial;Adenylate kinase 2, mitochondrial, N-terminally processed	Ak2	2.62881e-05	17.68
Q8K021	Secretory carrier-associated membrane protein 1	Scamp1	2.62881e-05	17.68
Q9Z110	Delta-1-pyrroline-5-carboxylate synthase;Glutamate 5-kinase;Gamma-glutamyl phosphate reductase	Aldh18a1	2.62881e-05	17.66
Q9JL62	Glycolipid transfer protein	Gltp	2.62881e-05	17.63
Q9WTP7	GTP:AMP phosphotransferase AK3, mitochondrial	Ak3	2.62881e-05	17.51
Q5SUF2	Luc7-like protein 3	Luc7l3	2.62881e-05	17.48
P48025	Tyrosine-protein kinase SYK	Syk	2.62881e-05	17.43
Q99KK7	Dipeptidyl peptidase 3	Dpp3	2.62881e-05	17.42
Q9D0I9	Arginine--tRNA ligase, cytoplasmic	Rars	2.62881e-05	17.41
Q8R016	Bleomycin hydrolase	Blmh	2.62881e-05	17.4
Q6PDY2	2-aminoethanethiol dioxygenase	Ado	2.62881e-05	17.3
Q91V08	C-type lectin domain family 2 member D	Clec2d	2.62881e-05	17.29
Q9CR16	Peptidyl-prolyl cis-trans isomerase D	Ppid	2.62881e-05	17.27
O35682	Myeloid-associated differentiation marker	Myadm	2.62881e-05	17.25
Q8BSY0	Aspartyl/asparaginyl beta-hydroxylase	Asph	2.62881e-05	17.22
Q8VC19	5-aminolevulinate synthase, nonspecific, mitochondrial	Alas1	2.62881e-05	17.06
Q64514	Tripeptidyl-peptidase 2	Tpp2	2.62881e-05	17
Q9DBS1	Transmembrane protein 43	Tmem43	2.62881e-05	16.96
P40237	CD82 antigen	Cd82	2.62881e-05	16.91
Q9QYC0	Alpha-adducin	Add1	2.62881e-05	16.88
P19096	Fatty acid synthase;[Acyl-carrier-protein] S-acetyltransferase;[Acyl-carrier-protein] S-malonyltransferase;3-oxoacyl-[acyl-carrier-protein] synthase;3-oxoacyl-[acyl-carrier-protein] reductase;3-hydroxyacyl-[acyl-carrier-protein] dehydratase;Enoyl-[acyl-carrier-protein] reductase;Oleoyl-[acyl-carrier-protein] hydrolase	Fasn	2.62881e-05	16.79
Q71FD5	E3 ubiquitin-protein ligase ZNRF2	Znrf2	2.62881e-05	16.78
Q9EPK2	Protein XRP2	Rp2	2.62881e-05	16.61
Q9CPV4	Glyoxalase domain-containing protein 4	Glod4	2.62881e-05	16.32
Q9D051	Pyruvate dehydrogenase E1 component subunit beta, mitochondrial	Pdhb	2.62881e-05	16.31
Q9D0F9	Phosphoglucomutase-1	Pgm1	2.62881e-05	16.28
P58774	Tropomyosin beta chain	Tpm2	2.62881e-05	13.69
P13412	Troponin I, fast skeletal muscle	Tnni2	2.62881e-05	12.25
Q5XKE0	Myosin-binding protein C, fast-type	Mybpc2	2.62881e-05	12.16
O09044;P60879	Synaptosomal-associated protein 23	Snap23	0.0101209	7.73
P04441	H-2 class II histocompatibility antigen gamma chain	Cd74	0.00778128	6.35
P08752;B2RSH2;P20612;Q3V3I2;P50149;P18872;Q8CGK7	Guanine nucleotide-binding protein G(i) subunit alpha-2	Gnai2	0.00462671	5.39
Q9D2G2	Dihydrolipoyllysine-residue succinyltransferase component of 2-oxoglutarate dehydrogenase complex, mitochondrial	Dlst	0.0101735	5.07
Q9QZ23	NFU1 iron-sulfur cluster scaffold homolog, mitochondrial	Nfu1	0.0162461	4.91
Q8BP67	60S ribosomal protein L24	Rpl24	0.01551	4.86
P08556;P32883	GTPase NRas	Nras	0.0154311	4.82
P31725	Protein S100-A9	S100a9	0.00499474	4.8
P50543	Protein S100-A11	S100a11	0.0136435	4.48
P62267	40S ribosomal protein S23	Rps23	0.0159306	4.37
Q8QZT1	Acetyl-CoA acetyltransferase, mitochondrial	Acat1	0.00770242	4.34
Q8BWT1	3-ketoacyl-CoA thiolase, mitochondrial	Acaa2	0.00460042	4.23
P20108	Thioredoxin-dependent peroxide reductase, mitochondrial	Prdx3	2.62881e-05	4.18
Q921H8;Q8VCH0	3-ketoacyl-CoA thiolase A, peroxisomal;3-ketoacyl-CoA thiolase B, peroxisomal	Acaa1a;Acaa1b	0.0120662	4.12
Q9WVA4;Q9R1Q8	Transgelin-2	Tagln2	0.00554679	4.08
P10810	Monocyte differentiation antigen CD14	Cd14	2.62881e-05	4.07
O09131	Glutathione S-transferase omega-1	Gsto1	0.0140116	4.03
Q3V3R1	Monofunctional C1-tetrahydrofolate synthase, mitochondrial	Mthfd1l	0.0147476	4.02
Q91XV3	Brain acid soluble protein 1	Basp1	0.0160358	3.99
Q80WJ7	Protein LYRIC	Mtdh	0.0116456	3.98
Q8VBT6	Apolipoprotein B receptor	Apobr	0.00975289	3.95
P58710	L-gulonolactone oxidase	Gulo	0.0150631	3.88
P56395	Cytochrome b5	Cyb5a	2.62881e-05	3.8
Q9CQM9	Glutaredoxin-3	Glrx3	2.62881e-05	3.74
Q9Z2U0;Q9CWH6	Proteasome subunit alpha type-7	Psma7	0.00867508	3.74
P47754	F-actin-capping protein subunit alpha-2	Capza2	0.00644059	3.72
P62821	Ras-related protein Rab-1A	Rab1A	0.016877	3.72
Q8BMS1	Trifunctional enzyme subunit alpha, mitochondrial;Long-chain enoyl-CoA hydratase;Long chain 3-hydroxyacyl-CoA dehydrogenase	Hadha	0.0164564	3.71
P16045	Galectin-1	Lgals1	0.00743954	3.69
Q9Z172	Small ubiquitin-related modifier 3	Sumo3	0.0115405	3.68
Q62422	Osteoclast-stimulating factor 1	Ostf1	0.0128286	3.66
P48036	Annexin A5	Anxa5	2.62881e-05	3.57
P25085	Interleukin-1 receptor antagonist protein	Il1rn	0.0124869	3.56
P63325	40S ribosomal protein S10	Rps10	0.0144848	3.52
P14069	Protein S100-A6	S100a6	0.0130915	3.52
Q99JY0	Trifunctional enzyme subunit beta, mitochondrial;3-ketoacyl-CoA thiolase	Hadhb	0.0151157	3.48
Q9D8Y0;Q9D4J1	EF-hand domain-containing protein D2	Efhd2	0.0116982	3.44
Q9CZU6	Citrate synthase, mitochondrial	Cs	0.0117245	3.42
Q8BMF4	Dihydrolipoyllysine-residue acetyltransferase component of pyruvate dehydrogenase complex, mitochondrial	Dlat	0.00762355	3.41
O55131;Q9DA97;Q8C650	Septin-7;Septin-14;Septin-10	Sept7;Sept14;Sept10	0.011225	3.41
Q99LC5	Electron transfer flavoprotein subunit alpha, mitochondrial	Etfa	0.00536278	3.4
Q9DCD0	6-phosphogluconate dehydrogenase, decarboxylating	Pgd	0.00504732	3.36
P97384	Annexin A11	Anxa11	0.0122503	3.34
Q9DBJ1	Phosphoglycerate mutase 1	Pgam1	0.0130652	3.34
P35174	Stefin-2	Stfa2	0.016693	3.25
Q9EQP2	EH domain-containing protein 4	Ehd4	0.0150368	3.24
P05202	Aspartate aminotransferase, mitochondrial	Got2	0.0147739	3.23
P80316	T-complex protein 1 subunit epsilon	Cct5	0.0138538	3.22
P97371	Proteasome activator complex subunit 1	Psme1	0.00699264	3.21
Q9CWJ9	Bifunctional purine biosynthesis protein PURH;Phosphoribosylaminoimidazolecarboxamide formyltransferase;IMP cyclohydrolase	Atic	2.62881e-05	3.2
P10107;A2BH40	Annexin A1	Anxa1	0.00896425	3.2
P29351	Tyrosine-protein phosphatase non-receptor type 6	Ptpn6	0.00812303	3.16
P06797	Cathepsin L1;Cathepsin L1 heavy chain;Cathepsin L1 light chain	Ctsl	0.0153785	3.15
P08249	Malate dehydrogenase, mitochondrial	Mdh2	0.0059674	3.12
P07356	Annexin A2	Anxa2	0.00562566	3.12
P80317	T-complex protein 1 subunit zeta	Cct6a	0.012592	3.11
P34884	Macrophage migration inhibitory factor	Mif	0.0129338	3.08
P46471	26S protease regulatory subunit 7	Psmc2	2.62881e-05	3.07
P24369	Peptidyl-prolyl cis-trans isomerase B	Ppib	0.00970032	3.07
Q62261	Spectrin beta chain, non-erythrocytic 1	Sptbn1	0.0118034	3.05
Q921Y0;Q8BPB0	MOB kinase activator 1A;MOB kinase activator 1B	Mob1a;Mob1b	0.0159043	3.04
Q60930	Voltage-dependent anion-selective channel protein 2	Vdac2	0.00665089	3.04
P55194	SH3 domain-binding protein 1	Sh3bp1	0.00891167	3.04
Q93092	Transaldolase	Taldo1	0.00630915	3.02
P62962	Profilin-1	Pfn1	0.01296	3.01
P60335;P57724	Poly(rC)-binding protein 1	Pcbp1	0.00654574	3
Q9CQB5	CDGSH iron-sulfur domain-containing protein 2	Cisd2	0.0131703	2.99
O35639	Annexin A3	Anxa3	0.0112776	2.99
P02802	Metallothionein-1	Mt1	0.0143533	2.99
P97352	Protein S100-A13	S100a13	0.0136172	2.98
P28078	Class II histocompatibility antigen, M alpha chain	H2-DMa	0.0128023	2.98
P61255	60S ribosomal protein L26	Rpl26	0.00517876	2.97
Q9WU78	Programmed cell death 6-interacting protein	Pdcd6ip	0.0136698	2.96
P97429	Annexin A4	Anxa4	0.00833333	2.94
Q9ESY9	Gamma-interferon-inducible lysosomal thiol reductase	Ifi30	0.0139327	2.92
P35282	Ras-related protein Rab-21	Rab21	0.0152208	2.92
P51881;Q3V132	ADP/ATP translocase 2;ADP/ATP translocase 2, N-terminally processed	Slc25a5	0.00633544	2.89
P26369	Splicing factor U2AF 65 kDa subunit	U2af2	0.00964774	2.89
P05063	Fructose-bisphosphate aldolase C	Aldoc	0.012408	2.88
P50580	Proliferation-associated protein 2G4	Pa2g4	0.00565195	2.88
Q61656	Probable ATP-dependent RNA helicase DDX5	Ddx5	0.00983176	2.88
Q9JLJ2	4-trimethylaminobutyraldehyde dehydrogenase	Aldh9a1	0.00604627	2.88
Q62048	Astrocytic phosphoprotein PEA-15	Pea15	0.00899054	2.88
Q8VE97	Serine/arginine-rich splicing factor 4	Srsf4	0.0105941	2.88
P26443	Glutamate dehydrogenase 1, mitochondrial	Glud1	0.0155889	2.87
Q923D2	Flavin reductase (NADPH)	Blvrb	0.00701893	2.87
P63001;P60764;Q9ER71	Ras-related C3 botulinum toxin substrate 1;Ras-related C3 botulinum toxin substrate 3	Rac1;Rac3	0.0132229	2.87
P31996	Macrosialin	Cd68	0.0157992	2.86
O08709	Peroxiredoxin-6	Prdx6	0.00809674	2.85
Q3TW96;Q6P549	UDP-N-acetylhexosamine pyrophosphorylase-like protein 1	Uap1l1	0.014143	2.85
Q9D0J8	Parathymosin	Ptms	0.0139853	2.85
P62301	40S ribosomal protein S13	Rps13	0.0156151	2.83
Q640N3	Rho GTPase-activating protein 30	Arhgap30	0.00772871	2.82
O35465	Peptidyl-prolyl cis-trans isomerase FKBP8	Fkbp8	0.0161409	2.82
Q9CZX8	40S ribosomal protein S19	Rps19	0.0134069	2.82
Q7TMK9	Heterogeneous nuclear ribonucleoprotein Q	Syncrip	0.0126709	2.81
Q9DBG6	Dolichyl-diphosphooligosaccharide--protein glycosyltransferase subunit 2	Rpn2	2.62881e-05	2.81
P11835	Integrin beta-2	Itgb2	0.00520505	2.81
P18242	Cathepsin D	Ctsd	0.0079653	2.81
Q61205	Platelet-activating factor acetylhydrolase IB subunit gamma	Pafah1b3	0.00722923	2.8
P28667	MARCKS-related protein	Marcksl1	0.0103575	2.8
P51150	Ras-related protein Rab-7a	Rab7a	0.0055205	2.79
Q8CIN4;O88643;Q61036	Serine/threonine-protein kinase PAK 2;PAK-2p27;PAK-2p34	Pak2	0.0141956	2.79
Q6P069	Sorcin	Sri	0.0132492	2.79
P56480	ATP synthase subunit beta, mitochondrial	Atp5b	0.00783386	2.79
Q922Q8	Leucine-rich repeat-containing protein 59	Lrrc59	0.0135384	2.78
Q9QXS1	Plectin	Plec	0.00623028	2.77
P62908	40S ribosomal protein S3	Rps3	0.00712408	2.77
P68369;P05214	Tubulin alpha-1A chain;Tubulin alpha-3 chain	Tuba1a;Tuba3a	2.62881e-05	2.76
P35700	Peroxiredoxin-1	Prdx1	0.00467928	2.75
Q60864	Stress-induced-phosphoprotein 1	Stip1	0.00920084	2.75
P16460	Argininosuccinate synthase	Ass1	0.00688749	2.74
Q9JM76	Actin-related protein 2/3 complex subunit 3	Arpc3	0.0149579	2.73
Q8VDN2	Sodium/potassium-transporting ATPase subunit alpha-1	Atp1a1	0.00977918	2.73
Q8VH51	RNA-binding protein 39	Rbm39	0.0115142	2.73
P34022	Ran-specific GTPase-activating protein	Ranbp1	0.00878023	2.71
Q62318	Transcription intermediary factor 1-beta	Trim28	0.00930599	2.71
P01901;P04223;P14428;P03991	H-2 class I histocompatibility antigen, K-B alpha chain;H-2 class I histocompatibility antigen, K-K alpha chain;H-2 class I histocompatibility antigen, K-Q alpha chain;H-2 class I histocompatibility antigen, K-W28 alpha chain	H2-K1	0.0143007	2.71
Q3UZ39	Leucine-rich repeat flightless-interacting protein 1	Lrrfip1	0.0114879	2.7
P61089	Ubiquitin-conjugating enzyme E2 N	Ube2n	0.0140904	2.7
P10605	Cathepsin B;Cathepsin B light chain;Cathepsin B heavy chain	Ctsb	0.0163775	2.7
P14152	Malate dehydrogenase, cytoplasmic	Mdh1	0.00830705	2.7
P24452	Macrophage-capping protein	Capg	0.00570452	2.69
Q61245	Collagen alpha-1(XI) chain	Col11a1	0.011041	2.69
Q8BH95	Enoyl-CoA hydratase, mitochondrial	Echs1	0.00883281	2.69
Q9D6R2	Isocitrate dehydrogenase [NAD] subunit alpha, mitochondrial	Idh3a	0.0152734	2.69
Q9WTX5	S-phase kinase-associated protein 1	Skp1	0.010857	2.68
Q05144	Ras-related C3 botulinum toxin substrate 2	Rac2	0.010489	2.68
P38647	Stress-70 protein, mitochondrial	Hspa9	0.00523134	2.68
P62774	Myotrophin	Mtpn	0.0104101	2.68
Q61599	Rho GDP-dissociation inhibitor 2	Arhgdib	0.00678233	2.68
P60766	Cell division control protein 42 homolog	Cdc42	0.0166667	2.68
Q99LP6	GrpE protein homolog 1, mitochondrial	Grpel1	2.62881e-05	2.67
P17751	Triosephosphate isomerase	Tpi1	0.00804416	2.67
P06745	Glucose-6-phosphate isomerase	Gpi	0.0113302	2.67
P56399	Ubiquitin carboxyl-terminal hydrolase 5	Usp5	0.0106467	2.66
P24527	Leukotriene A-4 hydrolase	Lta4h	0.00949001	2.64
Q3UZA1	CapZ-interacting protein	Rcsd1	0.00793901	2.64
Q8CGP2;Q8CGP1;Q64475;P10853;P70696	Histone H2B type 1-P;Histone H2B type 1-K;Histone H2B type 1-B;Histone H2B type 1-F/J/L;Histone H2B type 1-A	Hist1h2bp;Hist1h2bk;Hist1h2bb;Hist1h2bf;Hist1h2ba	0.00494217	2.64
P63017;P17156	Heat shock cognate 71 kDa protein	Hspa8	0.00502103	2.63
Q7TNV0	Protein DEK	Dek	2.62881e-05	2.62
P40142	Transketolase	Tkt	0.00538906	2.62
O08997	Copper transport protein ATOX1	Atox1	0.00694006	2.62
Q9D8B3	Charged multivesicular body protein 4b	Chmp4b	0.00717666	2.61
P24270	Catalase	Cat	0.00625657	2.6
P17742	Peptidyl-prolyl cis-trans isomerase A;Peptidyl-prolyl cis-trans isomerase A, N-terminally processed	Ppia	0.00680862	2.6
Q9JII6	Alcohol dehydrogenase [NADP(+)]	Akr1a1	0.00904311	2.6
P99029	Peroxiredoxin-5, mitochondrial	Prdx5	0.00704522	2.6
Q8K2B3	Succinate dehydrogenase [ubiquinone] flavoprotein subunit, mitochondrial	Sdha	0.00659832	2.6
P62889	60S ribosomal protein L30	Rpl30	0.00991062	2.59
P21981	Protein-glutamine gamma-glutamyltransferase 2	Tgm2	0.00515247	2.59
P19536	Cytochrome c oxidase subunit 5B, mitochondrial	Cox5b	0.00851735	2.59
P63038	60 kDa heat shock protein, mitochondrial	Hspd1	0.00559937	2.58
G5E829;Q9R0K7	Plasma membrane calcium-transporting ATPase 1	Atp2b1	0.0111462	2.58
Q9Z315	U4/U6.U5 tri-snRNP-associated protein 1	Sart1	0.00799159	2.58
Q9CX34	Suppressor of G2 allele of SKP1 homolog	Sugt1	2.62881e-05	2.57
Q8R480	Nuclear pore complex protein Nup85	Nup85	0.00646688	2.57
P60122	RuvB-like 1	Ruvbl1	2.62881e-05	2.56
Q61233	Plastin-2	Lcp1	0.00483701	2.55
P14869	60S acidic ribosomal protein P0	Rplp0	0.00733438	2.55
P14131	40S ribosomal protein S16	Rps16	0.00912198	2.55
P09411;P09041	Phosphoglycerate kinase 1	Pgk1	0.00541535	2.55
Q61029	Lamina-associated polypeptide 2, isoforms beta/delta/epsilon/gamma	Tmpo	0.0117508	2.54
P61979	Heterogeneous nuclear ribonucleoprotein K	Hnrnpk	0.00525762	2.54
P13020	Gelsolin	Gsn	0.00741325	2.54
P67984	60S ribosomal protein L22	Rpl22	0.00683491	2.53
Q8BP47	Asparagine--tRNA ligase, cytoplasmic	Nars	0.0125657	2.53
Q60865	Caprin-1	Caprin1	0.00875394	2.53
O08553;P97427;Q62188	Dihydropyrimidinase-related protein 2	Dpysl2	0.0100683	2.52
P26039;Q71LX4	Talin-1	Tln1	0.00628286	2.52
Q9D3D9	ATP synthase subunit delta, mitochondrial	Atp5d	0.0163249	2.51
Q61171	Peroxiredoxin-2	Prdx2	0.00988433	2.51
P62307	Small nuclear ribonucleoprotein F	Snrpf	0.0142219	2.5
Q8K019	Bcl-2-associated transcription factor 1	Bclaf1	0.0081756	2.5
Q80TY0	Formin-binding protein 1	Fnbp1	0.00667718	2.5
P14115	60S ribosomal protein L27a	Rpl27a	0.0151945	2.49
Q9QUI0	Transforming protein RhoA	Rhoa	0.0121188	2.48
Q9WUA3	ATP-dependent 6-phosphofructokinase, platelet type	Pfkp	0.0132755	2.48
Q9ERU9	E3 SUMO-protein ligase RanBP2	Ranbp2	0.0142744	2.48
Q8C196	Carbamoyl-phosphate synthase [ammonia], mitochondrial	Cps1	0.00691377	2.47
Q04447	Creatine kinase B-type	Ckb	0.00943743	2.47
P07091	Protein S100-A4	S100a4	0.0103049	2.47
P12787	Cytochrome c oxidase subunit 5A, mitochondrial	Cox5a	0.00746583	2.46
Q01853	Transitional endoplasmic reticulum ATPase	Vcp	0.00491588	2.46
Q9ERL7	Glia maturation factor gamma	Gmfg	0.00591483	2.46
Q91WK5	Glycine cleavage system H protein, mitochondrial	Gcsh	0.0141693	2.45
Q9D3R6;Q3UMC0	Katanin p60 ATPase-containing subunit A-like 2;Spermatogenesis-associated protein 5	Katnal2;Spata5	0.0154048	2.45
Q62465	Synaptic vesicle membrane protein VAT-1 homolog	Vat1	0.0118559	2.45
P62806	Histone H4	Hist1h4a	0.00512618	2.45
Q9D1Q6	Endoplasmic reticulum resident protein 44	Erp44	0.0113828	2.45
P47753	F-actin-capping protein subunit alpha-1	Capza1	0.0148528	2.44
O08692	Neutrophilic granule protein	Ngp	0.00820189	2.43
Q9Z204	Heterogeneous nuclear ribonucleoproteins C1/C2	Hnrnpc	0.0112513	2.42
P26041	Moesin	Msn	0.0161672	2.41
P29699	Alpha-2-HS-glycoprotein	Ahsg	0.0108833	2.41
Q9DAS9	Guanine nucleotide-binding protein G(I)/G(S)/G(O) subunit gamma-12	Gng12	0.0101998	2.4
Q8CAQ8	MICOS complex subunit Mic60	Immt	0.00720294	2.4
P14438;P14434;P14437;P14436;P14435;P23150;P04228;P01910;P04227	H-2 class II histocompatibility antigen, A-U alpha chain;H-2 class II histocompatibility antigen, A-B alpha chain;H-2 class II histocompatibility antigen, A-S alpha chain;H-2 class II histocompatibility antigen, A-R alpha chain;H-2 class II histocompatibility antigen, A-F alpha chain;H-2 class II histocompatibility antigen, I-E alpha chain;H-2 class II histocompatibility antigen, A-D alpha chain;…	H2-Aa	0.00788644	2.4
P97461	40S ribosomal protein S5;40S ribosomal protein S5, N-terminally processed	Rps5	0.00549422	2.39
O70456	14-3-3 protein sigma	Sfn	0.00612513	2.39
Q6PDM2	Serine/arginine-rich splicing factor 1	Srsf1	0.00528391	2.38
Q02257;Q02248	Junction plakoglobin	Jup	0.0100946	2.37
P62862	40S ribosomal protein S30	Fau	0.0108307	2.37
P62334	26S protease regulatory subunit 10B	Psmc6	0.0156677	2.37
Q80VP2	Spermatogenesis-associated protein 7 homolog	Spata7	0.00985804	2.36
P70168	Importin subunit beta-1	Kpnb1	0.0131178	2.36
P54227	Stathmin	Stmn1	0.00872766	2.36
P28474	Alcohol dehydrogenase class-3	Adh5	0.00998948	2.36
P08113	Endoplasmin	Hsp90b1	0.00473186	2.36
Q9Z0J0	Epididymal secretory protein E1	Npc2	0.00670347	2.35
Q9JMH6;Q9JLT4	Thioredoxin reductase 1, cytoplasmic	Txnrd1	2.62881e-05	2.35
P11438	Lysosome-associated membrane glycoprotein 1	Lamp1	0.00856993	2.35
P62983	Ubiquitin-40S ribosomal protein S27a;Ubiquitin;40S ribosomal protein S27a	Rps27a	0.00586225	2.35
P62830	60S ribosomal protein L23	Rpl23	0.00962145	2.35
P97807	Fumarate hydratase, mitochondrial	Fh	2.62881e-05	2.34
Q9QXH4	Integrin alpha-X	Itgax	2.62881e-05	2.34
O08807	Peroxiredoxin-4	Prdx4	0.0107256	2.34
Q9D1A2	Cytosolic non-specific dipeptidase	Cndp2	0.0064143	2.34
P61514	60S ribosomal protein L37a	Rpl37a	0.00927971	2.34
P80315	T-complex protein 1 subunit delta	Cct4	0.00993691	2.34
P50518;Q9D593	V-type proton ATPase subunit E 1	Atp6v1e1	0.00941115	2.33
P49312	Heterogeneous nuclear ribonucleoprotein A1;Heterogeneous nuclear ribonucleoprotein A1, N-terminally processed	Hnrnpa1	0.0138013	2.33
P70460	Vasodilator-stimulated phosphoprotein	Vasp	0.00864879	2.33
Q9CQI6	Coactosin-like protein	Cotl1	0.00651945	2.33
Q9R0Q7	Prostaglandin E synthase 3	Ptges3	0.00946372	2.33
Q9CXW4	60S ribosomal protein L11	Rpl11	0.0125131	2.32
Q60692	Proteasome subunit beta type-6	Psmb6	2.62881e-05	2.31
P00920	Carbonic anhydrase 2	Ca2	0.00764984	2.31
P17182	Alpha-enolase	Eno1	0.00478444	2.3
Q62426	Cystatin-B	Cstb	0.0113039	2.3
Q52KI8	Serine/arginine repetitive matrix protein 1	Srrm1	0.0133018	2.29
P11983	T-complex protein 1 subunit alpha	Tcp1	0.00854364	2.29
P68254	14-3-3 protein theta	Ywhaq	0.0167455	2.29
Q05816	Fatty acid-binding protein, epidermal	Fabp5	0.014511	2.29
Q9D0K2	Succinyl-CoA:3-ketoacid coenzyme A transferase 1, mitochondrial	Oxct1	0.00767613	2.28
Q7TMY8	E3 ubiquitin-protein ligase HUWE1	Huwe1	0.0157203	2.28
Q9CZM2	60S ribosomal protein L15	Rpl15	0.00917455	2.26
Q69ZN7	Myoferlin	Myof	0.0149317	2.26
C0HKE9;C0HKE8;C0HKE7;C0HKE6;C0HKE5;C0HKE4;C0HKE3;C0HKE2;C0HKE1;Q8CGP6;Q8R1M2;Q8CGP7;Q8CGP5;Q8BFU2	Histone H2A type 1-H;Histone H2A.J;Histone H2A type 1-K;Histone H2A type 1-F;Histone H2A type 3	Hist1h2ah;H2afj;Hist1h2ak;Hist1h2af;Hist3h2a	0.00870137	2.26
P84228	Histone H3.2	Hist1h3b	0.0053102	2.25
P16858;Q64467	Glyceraldehyde-3-phosphate dehydrogenase	Gapdh	0.00496845	2.23
Q99JY9	Actin-related protein 3	Actr3	0.0138275	2.23
P19253	60S ribosomal protein L13a	Rpl13a	0.0115931	2.23
Q80Y14	Glutaredoxin-related protein 5, mitochondrial	Glrx5	2.62881e-05	2.22
Q8VDM4	26S proteasome non-ATPase regulatory subunit 2	Psmd2	0.0165352	2.22
Q8BG05	Heterogeneous nuclear ribonucleoprotein A3	Hnrnpa3	0.0140641	2.22
Q9CQI3	Glia maturation factor beta	Gmfb	0.0131966	2.21
O88569	Heterogeneous nuclear ribonucleoproteins A2/B1	Hnrnpa2b1	0.0119348	2.21
Q9Z1Q5	Chloride intracellular channel protein 1	Clic1	0.0088591	2.21
Q3UV17	Keratin, type II cytoskeletal 2 oral	Krt76	0.0140379	2.2
O35737	Heterogeneous nuclear ribonucleoprotein H;Heterogeneous nuclear ribonucleoprotein H, N-terminally processed	Hnrnph1	0.0123291	2.2
P47963	60S ribosomal protein L13	Rpl13	0.00814932	2.19
Q922R8	Protein disulfide-isomerase A6	Pdia6	0.00749211	2.19
Q9JKR6	Hypoxia up-regulated protein 1	Hyou1	0.0106993	2.19
Q99KJ8	Dynactin subunit 2	Dctn2	0.0137487	2.18
O55029	Coatomer subunit beta	Copb2	0.0136961	2.18
P63242;Q8BGY2	Eukaryotic translation initiation factor 5A-1	Eif5a	0.00481073	2.17
P35979	60S ribosomal protein L12	Rpl12	0.0123554	2.16
P56477	Interferon regulatory factor 5	Irf5	0.00835962	2.15
Q99MR6	Serrate RNA effector molecule homolog	Srrt	0.0166141	2.15
Q9R0P3	S-formylglutathione hydrolase	Esd	0.00607256	2.15
Q91VI7	Ribonuclease inhibitor	Rnh1	0.00544164	2.15
Q3TRM8	Hexokinase-3	Hk3	0.00933228	2.14
P63101	14-3-3 protein zeta/delta	Ywhaz	0.0103838	2.13
Q9D0E1	Heterogeneous nuclear ribonucleoprotein M	Hnrnpm	0.0168244	2.13
P10639	Thioredoxin	Txn	0.0084122	2.13
Q62418	Drebrin-like protein	Dbnl	0.0110147	2.12
O70370	Cathepsin S	Ctss	0.00672976	2.12
P35441	Thrombospondin-1	Thbs1	0.0164826	2.12
Q62523	Zyxin	Zyx	0.0102787	2.12
P17918	Proliferating cell nuclear antigen	Pcna	0.0121977	2.12
P26883	Peptidyl-prolyl cis-trans isomerase FKBP1A	Fkbp1a	0.0144059	2.12
Q61990;P57722	Poly(rC)-binding protein 2;Poly(rC)-binding protein 3	Pcbp2;Pcbp3	0.0106204	2.1
Q9DBP5	UMP-CMP kinase	Cmpk1	2.62881e-05	2.1
Q99KI0	Aconitate hydratase, mitochondrial	Aco2	0.0144322	2.1
Q8K310	Matrin-3	Matr3	0.0162723	2.09
P52480;P53657	Pyruvate kinase PKM	Pkm	0.004653	2.09
P99024	Tubulin beta-5 chain	Tubb5	0.014327	2.08
P68372;Q9D6F9;A2AQ07	Tubulin beta-4B chain;Tubulin beta-4A chain	Tubb4b;Tubb4a	0.00470557	2.08
P58252	Elongation factor 2	Eef2	0.00754469	2.08
P62858	40S ribosomal protein S28	Rps28	0.015326	2.08
P42208	Septin-2	Sept2	0.013591	2.08
Q7TPR4	Alpha-actinin-1	Actn1	0.00578339	2.08
P35564	Calnexin	Canx	0.00888538	2.07
Q0VBK2	Keratin, type II cytoskeletal 80	Krt80	0.0163512	2.06
P05064;Q91Y97	Fructose-bisphosphate aldolase A	Aldoa	0.0048633	2.06
Q9DB20	ATP synthase subunit O, mitochondrial	Atp5o	0.0159569	2.05
Q60972	Histone-binding protein RBBP4	Rbbp4	0.0090694	2.05
Q8K3J1	NADH dehydrogenase [ubiquinone] iron-sulfur protein 8, mitochondrial	Ndufs8	2.62881e-05	2.04
P06151;P00342	L-lactate dehydrogenase A chain	Ldha	0.00901682	2.04
P62259	14-3-3 protein epsilon	Ywhae	0.0165615	2.04
P97369	Neutrophil cytosol factor 4	Ncf4	0.0155363	2.03
Q9WU28	Prefoldin subunit 5	Pfdn5	0.0141167	2.03
P14733	Lamin-B1	Lmnb1	0.0165089	2.03
P47911	60S ribosomal protein L6	Rpl6	0.0146688	2.03
P18760	Cofilin-1	Cfl1	0.00728181	2.02
P09405	Nucleolin	Ncl	0.00736067	2.02
Q60710	Deoxynucleoside triphosphate triphosphohydrolase SAMHD1	Samhd1	0.0148265	2.01
P27773	Protein disulfide-isomerase A3	Pdia3	0.00828076	2
P40124;Q9CYT6	Adenylyl cyclase-associated protein 1	Cap1	0.0150105	2
E9Q7G0	Nuclear mitotic apparatus protein 1	Numa1	0.00657203	1.99
P35175	Stefin-1	Stfa1	0.0151682	1.99
Q6URW6	Myosin-14	Myh14	0.0105678	1.99
O70251	Elongation factor 1-beta	Eef1b	0.0075184	1.99
P51125	Calpastatin	Cast	0.0164301	1.97
Q3THW5;P0C0S6	Histone H2A.V;Histone H2A.Z	H2afv;H2afz	0.0111725	1.97
Q6P9Q6	FK506-binding protein 15	Fkbp15	0.0154837	1.97
Q9CZ44	NSFL1 cofactor p47	Nsfl1c	0.0128812	1.97
Q03265	ATP synthase subunit alpha, mitochondrial	Atp5a1	0.0057571	1.97
P70296	Phosphatidylethanolamine-binding protein 1;Hippocampal cholinergic neurostimulating peptide	Pebp1	0.00533649	1.97
P97855	Ras GTPase-activating protein-binding protein 1	G3bp1	0.0145636	1.96
Q62189	U1 small nuclear ribonucleoprotein A	Snrpa	0.0095163	1.96
P45376	Aldose reductase	Akr1b1	0.00838591	1.96
Q99020	Heterogeneous nuclear ribonucleoprotein A/B	Hnrnpab	0.0127234	1.95
P63323	40S ribosomal protein S12	Rps12	0.0155626	1.94
Q9EQK5	Major vault protein	Mvp	0.0100158	1.94
Q61316	Heat shock 70 kDa protein 4	Hspa4	0.0114616	1.92
Q9DCN2	NADH-cytochrome b5 reductase 3;NADH-cytochrome b5 reductase 3 membrane-bound form;NADH-cytochrome b5 reductase 3 soluble form	Cyb5r3	0.012776	1.92
P62082	40S ribosomal protein S7	Rps7	0.010673	1.91
Q3TBD2	Minor histocompatibility protein HA-1	Hmha1	0.0102524	1.91
P20029	78 kDa glucose-regulated protein	Hspa5	0.00599369	1.9
P47757	F-actin-capping protein subunit beta	Capzb	0.00925342	1.9
Q810U5	Coiled-coil domain-containing protein 50	Ccdc50	2.62881e-05	1.88
Q9JJU8	SH3 domain-binding glutamic acid-rich-like protein	Sh3bgrl	0.00775499	1.87
Q91W90	Thioredoxin domain-containing protein 5	Txndc5	0.0153523	1.87
P62880;P29387	Guanine nucleotide-binding protein G(I)/G(S)/G(T) subunit beta-2	Gnb2	0.00738696	1.87
Q8VDD5;Q61879	Myosin-9	Myh9	0.0134595	1.86
O89053	Coronin-1A	Coro1a	0.0108044	1.86
P62874	Guanine nucleotide-binding protein G(I)/G(S)/G(T) subunit beta-1	Gnb1	0.00880652	1.86
P62814	V-type proton ATPase subunit B, brain isoform	Atp6v1b2	0.0146162	1.85
Q9CQ60	6-phosphogluconolactonase	Pgls	0.0133807	1.85
P10126	Elongation factor 1-alpha 1	Eef1a1	0.00567823	1.85
P51859	Hepatoma-derived growth factor	Hdgf	0.0146425	1.85
P08905	Lysozyme C-2	Lyz2	0.0107518	1.85
Q9CR57	60S ribosomal protein L14	Rpl14	0.0109884	1.84
Q9CXY6	Interleukin enhancer-binding factor 2	Ilf2	0.0165878	1.82
Q62167;Q62095;P16381;Q61496	ATP-dependent RNA helicase DDX3X;ATP-dependent RNA helicase DDX3Y;Putative ATP-dependent RNA helicase Pl10	Ddx3x;Ddx3y;D1Pas1	0.0109359	1.82
Q6IRU2	Tropomyosin alpha-4 chain	Tpm4	0.00938486	1.8
P62852	40S ribosomal protein S25	Rps25	0.0104364	1.8
P60843;P10630	Eukaryotic initiation factor 4A-I;Eukaryotic initiation factor 4A-II;Eukaryotic initiation factor 4A-II, N-terminally processed	Eif4a1;Eif4a2	0.0154574	1.8
P61924	Coatomer subunit zeta-1	Copz1	0.0158517	1.8
Q78ZA7	Nucleosome assembly protein 1-like 4	Nap1l4	0.00909569	1.79
P61961	Ubiquitin-fold modifier 1	Ufm1	0.0148002	1.78
P28656	Nucleosome assembly protein 1-like 1	Nap1l1	0.0143796	1.77
P47738;P24549;O35945;Q9JHW9	Aldehyde dehydrogenase, mitochondrial	Aldh2	0.00922713	1.77
Q6A0A9	Constitutive coactivator of PPAR-gamma-like protein 1	FAM120A	0.0116719	1.77
Q99PT1	Rho GDP-dissociation inhibitor 1	Arhgdia	0.00696635	1.77
P11499	Heat shock protein HSP 90-beta	Hsp90ab1	0.00588854	1.77
P43275	Histone H1.1	Hist1h1a	0.0133544	1.76
Q61696;P17879	Heat shock 70 kDa protein 1A;Heat shock 70 kDa protein 1B	Hspa1a;Hspa1b	0.015878	1.76
P57759	Endoplasmic reticulum resident protein 29	Erp29	2.62881e-05	1.76
Q9R0P5	Destrin	Dstn	0.006204	1.76
Q80VP1	Epsin-1	Epn1	0.012224	1.75
Q60605	Myosin light polypeptide 6	Myl6	0.00507361	1.75
Q02053;P31254	Ubiquitin-like modifier-activating enzyme 1	Uba1	0.013959	1.75
Q99LX0	Protein deglycase DJ-1	Park7	0.0109096	1.74
P56959	RNA-binding protein FUS	Fus	0.00825447	1.74
Q60668	Heterogeneous nuclear ribonucleoprotein D0	Hnrnpd	0.00709779	1.74
Q9R1P4	Proteasome subunit alpha type-1	Psma1	0.0120925	1.72
P53810;P53811	Phosphatidylinositol transfer protein alpha isoform	Pitpna	0.0166404	1.72
Q8BGD9	Eukaryotic translation initiation factor 4B	Eif4b	0.0111987	1.72
Q9WUU7	Cathepsin Z	Ctsz	0.0126972	1.71
Q00612;P97324;REV__P46662	Glucose-6-phosphate 1-dehydrogenase X	G6pdx	0.0128549	1.7
P47964	60S ribosomal protein L36	Rpl36	0.00807045	1.7
P26040	Ezrin	Ezr	0.00843849	1.69
P61982	14-3-3 protein gamma;14-3-3 protein gamma, N-terminally processed	Ywhag	0.0167981	1.69
Q64337	Sequestosome-1	Sqstm1	0.00601998	1.67
P47915	60S ribosomal protein L29	Rpl29	0.00859621	1.67
P62827;Q61820	GTP-binding nuclear protein Ran;GTP-binding nuclear protein Ran, testis-specific isoform	Ran;Rasl2-9	0.0117771	1.67
Q02819	Nucleobindin-1	Nucb1	0.016062	1.67
P09103	Protein disulfide-isomerase	P4hb	0.013775	1.66
Q8BP92	Reticulocalbin-2	Rcn2	0.00801788	1.65
O70435	Proteasome subunit alpha type-3	Psma3	0.0149054	1.65
P14211	Calreticulin	Calr	0.00509989	1.65
Q9Z1D1	Eukaryotic translation initiation factor 3 subunit G	Eif3g	0.00956887	1.64
Q61081	Hsp90 co-chaperone Cdc37;Hsp90 co-chaperone Cdc37, N-terminally processed	Cdc37	0.0099632	1.64
Q9D8E6	60S ribosomal protein L4	Rpl4	0.0118297	1.62
Q8BTM8	Filamin-A	Flna	0.00475815	1.62
Q78PY7	Staphylococcal nuclease domain-containing protein 1	Snd1	0.00893796	1.62
P97350	Plakophilin-1	Pkp1	0.0145373	1.61
P70372	ELAV-like protein 1	Elavl1	0.00580967	1.61
P20152;P15331;P03995;P46660;P08553	Vimentin	Vim	0.0133281	1.59
Q76MZ3;Q7TNP2	Serine/threonine-protein phosphatase 2A 65 kDa regulatory subunit A alpha isoform	Ppp2r1a	0.0135647	1.59
Q8VEK3	Heterogeneous nuclear ribonucleoprotein U	Hnrnpu	0.0126446	1.58
Q91VW3	SH3 domain-binding glutamic acid-rich-like protein 3	Sh3bgrl3	0.0142482	1.58
P29341	Polyadenylate-binding protein 1	Pabpc1	0.0129863	1.58
Q62376	U1 small nuclear ribonucleoprotein 70 kDa	Snrnp70	0.00786015	1.55
Q61792	LIM and SH3 domain protein 1	Lasp1	0.0110673	1.55
Q6ZWY8	Thymosin beta-10	Tmsb10	2.62881e-05	1.55
P41105	60S ribosomal protein L28	Rpl28	0.0145899	1.53
P23492	Purine nucleoside phosphorylase	Pnp	2.62881e-05	1.52
Q9CZ13	Cytochrome b-c1 complex subunit 1, mitochondrial	Uqcrc1	0.0152997	1.5
P11247	Myeloperoxidase;Myeloperoxidase light chain;Myeloperoxidase heavy chain	Mpo	0.0134332	1.5
P84099	60S ribosomal protein L19	Rpl19	0.00959516	1.5
P43274	Histone H1.4	Hist1h1e	0.0070715	1.5
Q8C3X4	Translation factor Guf1, mitochondrial	Guf1	0.00573081	1.49
Q9CPR4	60S ribosomal protein L17	Rpl17	0.0131441	1.48
P62918	60S ribosomal protein L8	Rpl8	0.0068612	1.47
P97821	Dipeptidyl peptidase 1;Dipeptidyl peptidase 1 exclusion domain chain;Dipeptidyl peptidase 1 heavy chain;Dipeptidyl peptidase 1 light chain	Ctsc	0.00546793	1.47
Q6ZWV7	60S ribosomal protein L35	Rpl35	0.0100421	1.46
P15864;Q07133	Histone H1.2	Hist1h1c	0.00715037	1.46
Q9CWK8	Sorting nexin-2	Snx2	0.0097266	1.46
Q62446	Peptidyl-prolyl cis-trans isomerase FKBP3	Fkbp3	0.0158254	1.45
Q99JX3	Golgi reassembly-stacking protein 2	Gorasp2	0.00649317	1.45
P68368	Tubulin alpha-4A chain	Tuba4a	0.00846477	1.45
Q9QUR6	Prolyl endopeptidase	Prep	0.0149842	1.44
O35744	Chitinase-like protein 3	Chil3	0.0109621	1.43
Q64433	10 kDa heat shock protein, mitochondrial	Hspe1	0.0125394	1.43
P63260	Actin, cytoplasmic 2;Actin, cytoplasmic 2, N-terminally processed	Actg1	0.00638801	1.43
O88342	WD repeat-containing protein 1	Wdr1	0.00725552	1.41
Q9JKF1;Q3UQ44	Ras GTPase-activating-like protein IQGAP1	Iqgap1	0.00488959	1.4
Q7TQI3	Ubiquitin thioesterase OTUB1	Otub1	0.0120137	1.4
Q60932	Voltage-dependent anion-selective channel protein 1	Vdac1	0.0135121	1.39
P19973	Lymphocyte-specific protein 1	Lsp1	0.0134858	1.38
P70398	Probable ubiquitin carboxyl-terminal hydrolase FAF-X	Usp9x	0.0167192	1.38
Q6PDG5	SWI/SNF complex subunit SMARCC2	Smarcc2	0.0124343	1.37
P27546	Microtubule-associated protein 4	Map4	0.0139064	1.37
P43276	Histone H1.5	Hist1h1b	0.00615142	1.35
P57780	Alpha-actinin-4	Actn4	0.00954259	1.35
O55135	Eukaryotic translation initiation factor 6	Eif6	2.62881e-05	1.35
P62242	40S ribosomal protein S8	Rps8	0.0119874	1.32
P62264	40S ribosomal protein S14	Rps14	0.0130126	1.3
P05213;Q3UX10	Tubulin alpha-1B chain	Tuba1b	0.00636172	1.29
Q9EPB4	Apoptosis-associated speck-like protein containing a CARD	Pycard	0.0116193	1.29
Q9CR51	V-type proton ATPase subunit G 1	Atp6v1g1	0.0157466	1.29
P43277	Histone H1.3	Hist1h1d	0.00609884	1.28
O89110	Caspase-8;Caspase-8 subunit p18;Caspase-8 subunit p10	Casp8	0.00967403	1.27
Q9CY58	Plasminogen activator inhibitor 1 RNA-binding protein	Serbp1	0.00980547	1.27
P08003	Protein disulfide-isomerase A4	Pdia4	0.00662461	1.26
P25444	40S ribosomal protein S2	Rps2	0.0147213	1.26
P12970	60S ribosomal protein L7a	Rpl7a	0.0152471	1.24
P62855	40S ribosomal protein S26	Rps26	0.0156414	1.22
Q61937	Nucleophosmin	Npm1	0.015694	1.21
Q8R050;Q149F3	Eukaryotic peptide chain release factor GTP-binding subunit ERF3A	Gspt1	0.0111199	1.19
Q9D824	Pre-mRNA 3-end-processing factor FIP1	Fip1l1	0.0104627	1.17
Q9JKV1	Proteasomal ubiquitin receptor ADRM1	Adrm1	0.0127497	1.16
Q9D8N0	Elongation factor 1-gamma	Eef1g	0.0121714	1.15
P37040	NADPH--cytochrome P450 reductase	Por	0.0123817	1.14
Q9DCW4	Electron transfer flavoprotein subunit beta	Etfb	2.62881e-05	1.1
P14206	40S ribosomal protein SA	Rpsa	0.0146951	1.09
P62900	60S ribosomal protein L31	Rpl31	0.0122766	1.08
Q9WVE8	Protein kinase C and casein kinase substrate in neurons protein 2	Pacsin2	0.0167718	1.06
