# Supplementary material for: TLR9‐Driven S‐Palmitoylation in Dendritic Cells Reveals Immune and Metabolic Protein Targets
Source: Eur J Immunol. 2025 Aug 19;55(8):e70039. doi: 10.1002/eji.70039 (PMC12363430; doi:10.1002/eji.70039)
Supplement: Supplementary file 3 — Supporting File 3: eji70039‐sup‐0004‐TableS3.xlsx [file EJI-55-e70039-s003.xlsx]

## Sheet: Sheet1
protein.id	protein.name	gene.name	fdr	log2fc	foldp
Q9R1Q7	Proteolipid protein 2	Plp2	2.62881e-05	21.63	4.58024
Q9CQ22	Ragulator complex protein LAMTOR1	Lamtor1	2.62881e-05	21.37	4.58024
P97808	FXYD domain-containing ion transport regulator 5	Fxyd5	2.62881e-05	20.93	4.58024
Q9Z2M6	Ubiquitin-like protein 3	Ubl3	2.62881e-05	20.81	4.58024
Q80ZJ1	Ras-related protein Rap-2a	Rap2a	2.62881e-05	20.54	4.58024
Q8BGH7	CDC42 small effector protein 2	Cdc42se2	2.62881e-05	20.22	4.58024
P61226	Ras-related protein Rap-2b	Rap2b	2.62881e-05	20.21	4.58024
P41731	CD63 antigen	Cd63	2.62881e-05	20.21	4.58024
Q8BU31	Ras-related protein Rap-2c	Rap2c	2.62881e-05	20.08	4.58024
Q3U1F9	Phosphoprotein associated with glycosphingolipid-enriched microdomains 1	Pag1	2.62881e-05	20.07	4.58024
P63024;P63044	Vesicle-associated membrane protein 3	Vamp3	2.62881e-05	20.02	4.58024
P27601	Guanine nucleotide-binding protein subunit alpha-13	Gna13	2.62881e-05	20.01	4.58024
P21995	Embigin	Emb	2.62881e-05	19.95	4.58024
O70439	Syntaxin-7	Stx7	2.62881e-05	19.8	4.58024
O89051	Integral membrane protein 2B;BRI2, membrane form;BRI2 intracellular domain;BRI2C, soluble form;Bri23 peptide	Itm2b	2.62881e-05	19.6	4.58024
Q9D7P6	Iron-sulfur cluster assembly enzyme ISCU, mitochondrial	Iscu	2.62881e-05	19.6	4.58024
Q91W53	Golgin subfamily A member 7	Golga7	2.62881e-05	19.5	4.58024
P0CW03;P0CW02	Lymphocyte antigen 6C2;Lymphocyte antigen 6C1	Ly6c2;Ly6c1	2.62881e-05	19.47	4.58024
Q9CQX2	Cytochrome b5 type B	Cyb5b	2.62881e-05	19.39	4.58024
O55101	Synaptogyrin-2	Syngr2	2.62881e-05	19.36	4.58024
P47791	Glutathione reductase, mitochondrial	Gsr	2.62881e-05	19.2	4.58024
Q3UZP4	Small VCP/p97-interacting protein	Svip	2.62881e-05	19.17	4.58024
P60904	DnaJ homolog subfamily C member 5	Dnajc5	2.62881e-05	19.16	4.58024
Q9D0M3	Cytochrome c1, heme protein, mitochondrial	Cyc1	2.62881e-05	19.13	4.58024
Q9CQR4	Acyl-coenzyme A thioesterase 13;Acyl-coenzyme A thioesterase 13, N-terminally processed	Acot13	2.62881e-05	19.04	4.58024
P24668	Cation-dependent mannose-6-phosphate receptor	M6pr	2.62881e-05	19.03	4.58024
P38060;Q8JZS7	Hydroxymethylglutaryl-CoA lyase, mitochondrial	Hmgcl	2.62881e-05	18.98	4.58024
Q64253	Lymphocyte antigen 6E	Ly6e	2.62881e-05	18.89	4.58024
Q8BR63	Protein FAM177A1	Fam177a1	2.62881e-05	18.83	4.58024
P62075	Mitochondrial import inner membrane translocase subunit Tim13	Timm13	2.62881e-05	18.76	4.58024
P60867	40S ribosomal protein S20	Rps20	2.62881e-05	18.74	4.58024
P14234	Tyrosine-protein kinase Fgr	Fgr	2.62881e-05	18.73	4.58024
Q64152	Transcription factor BTF3	Btf3	2.62881e-05	18.71	4.58024
Q9ES57;Q8BTP3	Cell surface glycoprotein CD200 receptor 1	Cd200r1	2.62881e-05	18.69	4.58024
Q9CQ89	Protein CutA	Cuta	2.62881e-05	18.64	4.58024
P53395	Lipoamide acyltransferase component of branched-chain alpha-keto acid dehydrogenase complex, mitochondrial	Dbt	2.62881e-05	18.59	4.58024
Q9CR61	NADH dehydrogenase [ubiquinone] 1 beta subcomplex subunit 7	Ndufb7	2.62881e-05	18.57	4.58024
P21279;P30677;P21278	Guanine nucleotide-binding protein G(q) subunit alpha	Gnaq	2.62881e-05	18.52	4.58024
Q9D772	Protein FAM219A	Fam219a	2.62881e-05	18.51	4.58024
Q9DC51	Guanine nucleotide-binding protein G(k) subunit alpha	Gnai3	2.62881e-05	18.51	4.58024
P51174	Long-chain specific acyl-CoA dehydrogenase, mitochondrial	Acadl	2.62881e-05	18.45	4.58024
Q9D1K2	V-type proton ATPase subunit F	Atp6v1f	2.62881e-05	18.44	4.58024
Q80UG5	Septin-9	Sept9	2.62881e-05	18.39	4.58024
Q99KQ4	Nicotinamide phosphoribosyltransferase	Nampt	2.62881e-05	18.38	4.58024
Q61411	GTPase HRas;GTPase HRas, N-terminally processed	Hras	2.62881e-05	18.32	4.58024
P11352	Glutathione peroxidase 1	Gpx1	2.62881e-05	18.31	4.58024
Q9QUH0	Glutaredoxin-1	Glrx	2.62881e-05	18.27	4.58024
P31786	Acyl-CoA-binding protein	Dbi	2.62881e-05	18.22	4.58024
O89079	Coatomer subunit epsilon	Cope	2.62881e-05	18.21	4.58024
Q921Z5	Tumor necrosis factor alpha-induced protein 8	Tnfaip8	2.62881e-05	18.21	4.58024
Q9JIG8	PRA1 family protein 2	Praf2	2.62881e-05	18.2	4.58024
Q9CQU0	Thioredoxin domain-containing protein 12	Txndc12	2.62881e-05	18.19	4.58024
Q8C255	Dipeptidase 2	Dpep2	2.62881e-05	18.16	4.58024
Q9DBH5	Vesicular integral-membrane protein VIP36	Lman2	2.62881e-05	18.15	4.58024
Q91WB7;Q6PGH0	Ubiquitin domain-containing protein 1;Ubiquitin domain-containing protein 2	Ubtd1;Ubtd2	2.62881e-05	18.13	4.58024
P63094;Q6R0H7	Guanine nucleotide-binding protein G(s) subunit alpha isoforms short;Guanine nucleotide-binding protein G(s) subunit alpha isoforms XLas	Gnas	2.62881e-05	18.12	4.58024
P50516	V-type proton ATPase catalytic subunit A	Atp6v1a	2.62881e-05	18.11	4.58024
Q8BKZ9	Pyruvate dehydrogenase protein X component, mitochondrial	Pdhx	2.62881e-05	18.09	4.58024
Q9ERR7	15 kDa selenoprotein	Sep15	2.62881e-05	18.09	4.58024
Q9D8Y7	Tumor necrosis factor alpha-induced protein 8-like protein 2	Tnfaip8l2	2.62881e-05	18.09	4.58024
Q9CQ65	S-methyl-5-thioadenosine phosphorylase	Mtap	2.62881e-05	18.08	4.58024
Q9JI48	Placenta-specific gene 8 protein	Plac8	2.62881e-05	18.06	4.58024
P20491	High affinity immunoglobulin epsilon receptor subunit gamma	Fcer1g	2.62881e-05	18.06	4.58024
Q9D154	Leukocyte elastase inhibitor A	Serpinb1a	2.62881e-05	18.05	4.58024
Q08857	Platelet glycoprotein 4	Cd36	2.62881e-05	18.03	4.58024
Q9R097	Kunitz-type protease inhibitor 1	Spint1	2.62881e-05	18.01	4.58024
Q08093;Q9DAW9	Calponin-2	Cnn2	2.62881e-05	17.96	4.58024
A2AR02	Peptidyl-prolyl cis-trans isomerase G	Ppig	2.62881e-05	17.94	4.58024
P70290	55 kDa erythrocyte membrane protein	Mpp1	2.62881e-05	17.93	4.58024
Q8BH86	UPF0317 protein C14orf159 homolog, mitochondrial	Dglucy	2.62881e-05	17.93	4.58024
O09046	L-amino-acid oxidase	Il4i1	2.62881e-05	17.92	4.58024
D3Z7P3	Glutaminase kidney isoform, mitochondrial	Gls	2.62881e-05	17.89	4.58024
Q61093	Cytochrome b-245 heavy chain	Cybb	2.62881e-05	17.87	4.58024
Q9CQS8	Protein transport protein Sec61 subunit beta	Sec61b	2.62881e-05	17.83	4.58024
O89001	Carboxypeptidase D	Cpd	2.62881e-05	17.79	4.58024
Q91V76	Ester hydrolase C11orf54 homolog		2.62881e-05	17.78	4.58024
P62748;P84075;Q91X97	Hippocalcin-like protein 1;Neuron-specific calcium-binding protein hippocalcin	Hpcal1;Hpca	2.62881e-05	17.78	4.58024
Q9CZ30	Obg-like ATPase 1	Ola1	2.62881e-05	17.78	4.58024
Q9EQ20	Methylmalonate-semialdehyde dehydrogenase [acylating], mitochondrial	Aldh6a1	2.62881e-05	17.73	4.58024
Q9WTP6	Adenylate kinase 2, mitochondrial;Adenylate kinase 2, mitochondrial, N-terminally processed	Ak2	2.62881e-05	17.68	4.58024
Q8K021	Secretory carrier-associated membrane protein 1	Scamp1	2.62881e-05	17.68	4.58024
Q9Z110	Delta-1-pyrroline-5-carboxylate synthase;Glutamate 5-kinase;Gamma-glutamyl phosphate reductase	Aldh18a1	2.62881e-05	17.66	4.58024
Q9JL62	Glycolipid transfer protein	Gltp	2.62881e-05	17.63	4.58024
Q9WTP7	GTP:AMP phosphotransferase AK3, mitochondrial	Ak3	2.62881e-05	17.51	4.58024
Q5SUF2	Luc7-like protein 3	Luc7l3	2.62881e-05	17.48	4.58024
P48025	Tyrosine-protein kinase SYK	Syk	2.62881e-05	17.43	4.58024
Q99KK7	Dipeptidyl peptidase 3	Dpp3	2.62881e-05	17.42	4.58024
Q9D0I9	Arginine--tRNA ligase, cytoplasmic	Rars	2.62881e-05	17.41	4.58024
Q8R016	Bleomycin hydrolase	Blmh	2.62881e-05	17.4	4.58024
Q6PDY2	2-aminoethanethiol dioxygenase	Ado	2.62881e-05	17.3	4.58024
Q91V08	C-type lectin domain family 2 member D	Clec2d	2.62881e-05	17.29	4.58024
Q9CR16	Peptidyl-prolyl cis-trans isomerase D	Ppid	2.62881e-05	17.27	4.58024
O35682	Myeloid-associated differentiation marker	Myadm	2.62881e-05	17.25	4.58024
Q8BSY0	Aspartyl/asparaginyl beta-hydroxylase	Asph	2.62881e-05	17.22	4.58024
Q8VC19	5-aminolevulinate synthase, nonspecific, mitochondrial	Alas1	2.62881e-05	17.06	4.58024
Q64514	Tripeptidyl-peptidase 2	Tpp2	2.62881e-05	17	4.58024
Q9DBS1	Transmembrane protein 43	Tmem43	2.62881e-05	16.96	4.58024
P40237	CD82 antigen	Cd82	2.62881e-05	16.91	4.58024
Q9QYC0	Alpha-adducin	Add1	2.62881e-05	16.88	4.58024
P19096	Fatty acid synthase;[Acyl-carrier-protein] S-acetyltransferase;[Acyl-carrier-protein] S-malonyltransferase;3-oxoacyl-[acyl-carrier-protein] synthase;3-oxoacyl-[acyl-carrier-protein] reductase;3-hydroxyacyl-[acyl-carrier-protein] dehydratase;Enoyl-[acyl-carrier-protein] reductase;Oleoyl-[acyl-carrier-protein] hydrolase	Fasn	2.62881e-05	16.79	4.58024
Q71FD5	E3 ubiquitin-protein ligase ZNRF2	Znrf2	2.62881e-05	16.78	4.58024
Q9EPK2	Protein XRP2	Rp2	2.62881e-05	16.61	4.58024
Q9CPV4	Glyoxalase domain-containing protein 4	Glod4	2.62881e-05	16.32	4.58024
Q9D051	Pyruvate dehydrogenase E1 component subunit beta, mitochondrial	Pdhb	2.62881e-05	16.31	4.58024
Q9D0F9	Phosphoglucomutase-1	Pgm1	2.62881e-05	16.28	4.58024
P58774	Tropomyosin beta chain	Tpm2	2.62881e-05	13.69	4.58024
P13412	Troponin I, fast skeletal muscle	Tnni2	2.62881e-05	12.25	4.58024
Q5XKE0	Myosin-binding protein C, fast-type	Mybpc2	2.62881e-05	12.16	4.58024
P20108	Thioredoxin-dependent peroxide reductase, mitochondrial	Prdx3	2.62881e-05	4.18	4.58024
P10810	Monocyte differentiation antigen CD14	Cd14	2.62881e-05	4.07	4.58024
P56395	Cytochrome b5	Cyb5a	2.62881e-05	3.8	4.58024
Q9CQM9	Glutaredoxin-3	Glrx3	2.62881e-05	3.74	4.58024
P48036	Annexin A5	Anxa5	2.62881e-05	3.57	4.58024
Q9CWJ9	Bifunctional purine biosynthesis protein PURH;Phosphoribosylaminoimidazolecarboxamide formyltransferase;IMP cyclohydrolase	Atic	2.62881e-05	3.2	4.58024
P46471	26S protease regulatory subunit 7	Psmc2	2.62881e-05	3.07	4.58024
Q9DBG6	Dolichyl-diphosphooligosaccharide--protein glycosyltransferase subunit 2	Rpn2	2.62881e-05	2.81	4.58024
P68369;P05214	Tubulin alpha-1A chain;Tubulin alpha-3 chain	Tuba1a;Tuba3a	2.62881e-05	2.76	4.58024
Q99LP6	GrpE protein homolog 1, mitochondrial	Grpel1	2.62881e-05	2.67	4.58024
Q7TNV0	Protein DEK	Dek	2.62881e-05	2.62	4.58024
Q9CX34	Suppressor of G2 allele of SKP1 homolog	Sugt1	2.62881e-05	2.57	4.58024
P60122	RuvB-like 1	Ruvbl1	2.62881e-05	2.56	4.58024
Q8BWT1	3-ketoacyl-CoA thiolase, mitochondrial	Acaa2	0.00460042	4.23	2.3372
P08752;B2RSH2;P20612;Q3V3I2;P50149;P18872;Q8CGK7	Guanine nucleotide-binding protein G(i) subunit alpha-2	Gnai2	0.00462671	5.39	2.33473
P35700	Peroxiredoxin-1	Prdx1	0.00467928	2.75	2.32982
Q61233	Plastin-2	Lcp1	0.00483701	2.55	2.31542
Q8CGP2;Q8CGP1;Q64475;P10853;P70696	Histone H2B type 1-P;Histone H2B type 1-K;Histone H2B type 1-B;Histone H2B type 1-F/J/L;Histone H2B type 1-A	Hist1h2bp;Hist1h2bk;Hist1h2bb;Hist1h2bf;Hist1h2ba	0.00494217	2.64	2.30608
P31725	Protein S100-A9	S100a9	0.00499474	4.8	2.30149
P63017;P17156	Heat shock cognate 71 kDa protein	Hspa8	0.00502103	2.63	2.29921
Q9DCD0	6-phosphogluconate dehydrogenase, decarboxylating	Pgd	0.00504732	3.36	2.29694
P21981	Protein-glutamine gamma-glutamyltransferase 2	Tgm2	0.00515247	2.59	2.28798
P61255	60S ribosomal protein L26	Rpl26	0.00517876	2.97	2.28577
P11835	Integrin beta-2	Itgb2	0.00520505	2.81	2.28358
P38647	Stress-70 protein, mitochondrial	Hspa9	0.00523134	2.68	2.28139
P61979	Heterogeneous nuclear ribonucleoprotein K	Hnrnpk	0.00525762	2.54	2.27921
Q99LC5	Electron transfer flavoprotein subunit alpha, mitochondrial	Etfa	0.00536278	3.4	2.27061
P40142	Transketolase	Tkt	0.00538906	2.62	2.26849
P09411;P09041	Phosphoglycerate kinase 1	Pgk1	0.00541535	2.55	2.26637
P51150	Ras-related protein Rab-7a	Rab7a	0.0055205	2.79	2.25802
Q9WVA4;Q9R1Q8	Transgelin-2	Tagln2	0.00554679	4.08	2.25596
P63038	60 kDa heat shock protein, mitochondrial	Hspd1	0.00559937	2.58	2.25186
P07356	Annexin A2	Anxa2	0.00562566	3.12	2.24983
P50580	Proliferation-associated protein 2G4	Pa2g4	0.00565195	2.88	2.2478
P24452	Macrophage-capping protein	Capg	0.00570452	2.69	2.24378
P08249	Malate dehydrogenase, mitochondrial	Mdh2	0.0059674	3.12	2.22421
Q9JLJ2	4-trimethylaminobutyraldehyde dehydrogenase	Aldh9a1	0.00604627	2.88	2.21851
Q9QXS1	Plectin	Plec	0.00623028	2.77	2.20549
P24270	Catalase	Cat	0.00625657	2.6	2.20366
P26039;Q71LX4	Talin-1	Tln1	0.00628286	2.52	2.20184
Q93092	Transaldolase	Taldo1	0.00630915	3.02	2.20003
P51881;Q3V132	ADP/ATP translocase 2;ADP/ATP translocase 2, N-terminally processed	Slc25a5	0.00633544	2.89	2.19822
P47754	F-actin-capping protein subunit alpha-2	Capza2	0.00644059	3.72	2.19107
Q8R480	Nuclear pore complex protein Nup85	Nup85	0.00646688	2.57	2.18931
P60335;P57724	Poly(rC)-binding protein 1	Pcbp1	0.00654574	3	2.18404
Q8K2B3	Succinate dehydrogenase [ubiquinone] flavoprotein subunit, mitochondrial	Sdha	0.00659832	2.6	2.18057
Q60930	Voltage-dependent anion-selective channel protein 2	Vdac2	0.00665089	3.04	2.17712
Q80TY0	Formin-binding protein 1	Fnbp1	0.00667718	2.5	2.17541
Q61599	Rho GDP-dissociation inhibitor 2	Arhgdib	0.00678233	2.68	2.16862
P17742	Peptidyl-prolyl cis-trans isomerase A;Peptidyl-prolyl cis-trans isomerase A, N-terminally processed	Ppia	0.00680862	2.6	2.16694
P67984	60S ribosomal protein L22	Rpl22	0.00683491	2.53	2.16527
P16460	Argininosuccinate synthase	Ass1	0.00688749	2.74	2.16194
O08997	Copper transport protein ATOX1	Atox1	0.00694006	2.62	2.15864
P97371	Proteasome activator complex subunit 1	Psme1	0.00699264	3.21	2.15536
Q923D2	Flavin reductase (NADPH)	Blvrb	0.00701893	2.87	2.15373
P99029	Peroxiredoxin-5, mitochondrial	Prdx5	0.00704522	2.6	2.15211
P62908	40S ribosomal protein S3	Rps3	0.00712408	2.77	2.14727
Q9D8B3	Charged multivesicular body protein 4b	Chmp4b	0.00717666	2.61	2.14408
Q61205	Platelet-activating factor acetylhydrolase IB subunit gamma	Pafah1b3	0.00722923	2.8	2.14091
P14869	60S acidic ribosomal protein P0	Rplp0	0.00733438	2.55	2.13464
P13020	Gelsolin	Gsn	0.00741325	2.54	2.12999
P16045	Galectin-1	Lgals1	0.00743954	3.69	2.12845
Q8BMF4	Dihydrolipoyllysine-residue acetyltransferase component of pyruvate dehydrogenase complex, mitochondrial	Dlat	0.00762355	3.41	2.11784
Q8QZT1	Acetyl-CoA acetyltransferase, mitochondrial	Acat1	0.00770242	4.34	2.11337
Q640N3	Rho GTPase-activating protein 30	Arhgap30	0.00772871	2.82	2.11189
P04441	H-2 class II histocompatibility antigen gamma chain	Cd74	0.00778128	6.35	2.10895
P56480	ATP synthase subunit beta, mitochondrial	Atp5b	0.00783386	2.79	2.10602
Q3UZA1	CapZ-interacting protein	Rcsd1	0.00793901	2.64	2.10023
P18242	Cathepsin D	Ctsd	0.0079653	2.81	2.0988
Q9Z315	U4/U6.U5 tri-snRNP-associated protein 1	Sart1	0.00799159	2.58	2.09737
P17751	Triosephosphate isomerase	Tpi1	0.00804416	2.67	2.09452
O08709	Peroxiredoxin-6	Prdx6	0.00809674	2.85	2.09169
P29351	Tyrosine-protein phosphatase non-receptor type 6	Ptpn6	0.00812303	3.16	2.09028
Q8K019	Bcl-2-associated transcription factor 1	Bclaf1	0.0081756	2.5	2.08748
P14152	Malate dehydrogenase, cytoplasmic	Mdh1	0.00830705	2.7	2.08055
P97429	Annexin A4	Anxa4	0.00833333	2.94	2.07918
P19536	Cytochrome c oxidase subunit 5B, mitochondrial	Cox5b	0.00851735	2.59	2.0697
Q9Z2U0;Q9CWH6	Proteasome subunit alpha type-7	Psma7	0.00867508	3.74	2.06173
Q60865	Caprin-1	Caprin1	0.00875394	2.53	2.0578
P34022	Ran-specific GTPase-activating protein	Ranbp1	0.00878023	2.71	2.05649
Q8BH95	Enoyl-CoA hydratase, mitochondrial	Echs1	0.00883281	2.69	2.0539
P55194	SH3 domain-binding protein 1	Sh3bp1	0.00891167	3.04	2.05004
P10107;A2BH40	Annexin A1	Anxa1	0.00896425	3.2	2.04749
Q62048	Astrocytic phosphoprotein PEA-15	Pea15	0.00899054	2.88	2.04621
Q9JII6	Alcohol dehydrogenase [NADP(+)]	Akr1a1	0.00904311	2.6	2.04368
P14131	40S ribosomal protein S16	Rps16	0.00912198	2.55	2.03991
Q60864	Stress-induced-phosphoprotein 1	Stip1	0.00920084	2.75	2.03617
Q62318	Transcription intermediary factor 1-beta	Trim28	0.00930599	2.71	2.03124
P24527	Leukotriene A-4 hydrolase	Lta4h	0.00949001	2.64	2.02273
P26369	Splicing factor U2AF 65 kDa subunit	U2af2	0.00964774	2.89	2.01557
P24369	Peptidyl-prolyl cis-trans isomerase B	Ppib	0.00970032	3.07	2.01321
Q8VBT6	Apolipoprotein B receptor	Apobr	0.00975289	3.95	2.01087
Q8VDN2	Sodium/potassium-transporting ATPase subunit alpha-1	Atp1a1	0.00977918	2.73	2.0097
Q61656	Probable ATP-dependent RNA helicase DDX5	Ddx5	0.00983176	2.88	2.00737
Q61171	Peroxiredoxin-2	Prdx2	0.00988433	2.51	2.00505
P62889	60S ribosomal protein L30	Rpl30	0.00991062	2.59	2.0039
O08553;P97427;Q62188	Dihydropyrimidinase-related protein 2	Dpysl2	0.0100683	2.52	1.99704
O09044;P60879	Synaptosomal-associated protein 23	Snap23	0.0101209	7.73	1.99478
Q9D2G2	Dihydrolipoyllysine-residue succinyltransferase component of 2-oxoglutarate dehydrogenase complex, mitochondrial	Dlst	0.0101735	5.07	1.99253
P28667	MARCKS-related protein	Marcksl1	0.0103575	2.8	1.98474
P62774	Myotrophin	Mtpn	0.0104101	2.68	1.98255
Q05144	Ras-related C3 botulinum toxin substrate 2	Rac2	0.010489	2.68	1.97927
Q8VE97	Serine/arginine-rich splicing factor 4	Srsf4	0.0105941	2.88	1.97494
P56399	Ubiquitin carboxyl-terminal hydrolase 5	Usp5	0.0106467	2.66	1.97279
Q9WTX5	S-phase kinase-associated protein 1	Skp1	0.010857	2.68	1.96429
Q61245	Collagen alpha-1(XI) chain	Col11a1	0.011041	2.69	1.95699
G5E829;Q9R0K7	Plasma membrane calcium-transporting ATPase 1	Atp2b1	0.0111462	2.58	1.95287
O55131;Q9DA97;Q8C650	Septin-7;Septin-14;Septin-10	Sept7;Sept14;Sept10	0.011225	3.41	1.94981
O35639	Annexin A3	Anxa3	0.0112776	2.99	1.94778
P06745	Glucose-6-phosphate isomerase	Gpi	0.0113302	2.67	1.94576
Q3UZ39	Leucine-rich repeat flightless-interacting protein 1	Lrrfip1	0.0114879	2.7	1.93976
Q8VH51	RNA-binding protein 39	Rbm39	0.0115142	2.73	1.93877
Q9Z172	Small ubiquitin-related modifier 3	Sumo3	0.0115405	3.68	1.93778
Q80WJ7	Protein LYRIC	Mtdh	0.0116456	3.98	1.93384
Q9D8Y0;Q9D4J1	EF-hand domain-containing protein D2	Efhd2	0.0116982	3.44	1.93188
Q9CZU6	Citrate synthase, mitochondrial	Cs	0.0117245	3.42	1.93091
Q61029	Lamina-associated polypeptide 2, isoforms beta/delta/epsilon/gamma	Tmpo	0.0117508	2.54	1.92993
Q62261	Spectrin beta chain, non-erythrocytic 1	Sptbn1	0.0118034	3.05	1.92799
Q921H8;Q8VCH0	3-ketoacyl-CoA thiolase A, peroxisomal;3-ketoacyl-CoA thiolase B, peroxisomal	Acaa1a;Acaa1b	0.0120662	4.12	1.91843
P97384	Annexin A11	Anxa11	0.0122503	3.34	1.91185
P05063	Fructose-bisphosphate aldolase C	Aldoc	0.012408	2.88	1.9063
P25085	Interleukin-1 receptor antagonist protein	Il1rn	0.0124869	3.56	1.90355
Q8BP47	Asparagine--tRNA ligase, cytoplasmic	Nars	0.0125657	2.53	1.90081
P80317	T-complex protein 1 subunit zeta	Cct6a	0.012592	3.11	1.8999
Q7TMK9	Heterogeneous nuclear ribonucleoprotein Q	Syncrip	0.0126709	2.81	1.89719
P28078	Class II histocompatibility antigen, M alpha chain	H2-DMa	0.0128023	2.98	1.89271
Q62422	Osteoclast-stimulating factor 1	Ostf1	0.0128286	3.66	1.89182
P34884	Macrophage migration inhibitory factor	Mif	0.0129338	3.08	1.88828
P62962	Profilin-1	Pfn1	0.01296	3.01	1.88739
Q9DBJ1	Phosphoglycerate mutase 1	Pgam1	0.0130652	3.34	1.88388
P14069	Protein S100-A6	S100a6	0.0130915	3.52	1.88301
Q9CQB5	CDGSH iron-sulfur domain-containing protein 2	Cisd2	0.0131703	2.99	1.8804
P63001;P60764;Q9ER71	Ras-related C3 botulinum toxin substrate 1;Ras-related C3 botulinum toxin substrate 3	Rac1;Rac3	0.0132229	2.87	1.87867
Q6P069	Sorcin	Sri	0.0132492	2.79	1.87781
Q9CZX8	40S ribosomal protein S19	Rps19	0.0134069	2.82	1.87267
Q922Q8	Leucine-rich repeat-containing protein 59	Lrrc59	0.0135384	2.78	1.86843
P97352	Protein S100-A13	S100a13	0.0136172	2.98	1.86591
P50543	Protein S100-A11	S100a11	0.0136435	4.48	1.86507
Q9WU78	Programmed cell death 6-interacting protein	Pdcd6ip	0.0136698	2.96	1.86424
P80316	T-complex protein 1 subunit epsilon	Cct5	0.0138538	3.22	1.85843
Q9ESY9	Gamma-interferon-inducible lysosomal thiol reductase	Ifi30	0.0139327	2.92	1.85596
Q9D0J8	Parathymosin	Ptms	0.0139853	2.85	1.85433
O09131	Glutathione S-transferase omega-1	Gsto1	0.0140116	4.03	1.85351
P61089	Ubiquitin-conjugating enzyme E2 N	Ube2n	0.0140904	2.7	1.85108
Q3TW96;Q6P549	UDP-N-acetylhexosamine pyrophosphorylase-like protein 1	Uap1l1	0.014143	2.85	1.84946
Q8CIN4;O88643;Q61036	Serine/threonine-protein kinase PAK 2;PAK-2p27;PAK-2p34	Pak2	0.0141956	2.79	1.84785
P62307	Small nuclear ribonucleoprotein F	Snrpf	0.0142219	2.5	1.84704
P01901;P04223;P14428;P03991	H-2 class I histocompatibility antigen, K-B alpha chain;H-2 class I histocompatibility antigen, K-K alpha chain;H-2 class I histocompatibility antigen, K-Q alpha chain;H-2 class I histocompatibility antigen, K-W28 alpha chain	H2-K1	0.0143007	2.71	1.84464
P02802	Metallothionein-1	Mt1	0.0143533	2.99	1.84305
P63325	40S ribosomal protein S10	Rps10	0.0144848	3.52	1.83909
Q3V3R1	Monofunctional C1-tetrahydrofolate synthase, mitochondrial	Mthfd1l	0.0147476	4.02	1.83128
P05202	Aspartate aminotransferase, mitochondrial	Got2	0.0147739	3.23	1.8305
Q9JM76	Actin-related protein 2/3 complex subunit 3	Arpc3	0.0149579	2.73	1.82513
Q9EQP2	EH domain-containing protein 4	Ehd4	0.0150368	3.24	1.82284
P58710	L-gulonolactone oxidase	Gulo	0.0150631	3.88	1.82209
Q99JY0	Trifunctional enzyme subunit beta, mitochondrial;3-ketoacyl-CoA thiolase	Hadhb	0.0151157	3.48	1.82057
P35282	Ras-related protein Rab-21	Rab21	0.0152208	2.92	1.81756
Q9D6R2	Isocitrate dehydrogenase [NAD] subunit alpha, mitochondrial	Idh3a	0.0152734	2.69	1.81606
P06797	Cathepsin L1;Cathepsin L1 heavy chain;Cathepsin L1 light chain	Ctsl	0.0153785	3.15	1.81308
P08556;P32883	GTPase NRas	Nras	0.0154311	4.82	1.8116
Q8BP67	60S ribosomal protein L24	Rpl24	0.01551	4.86	1.80939
P26443	Glutamate dehydrogenase 1, mitochondrial	Glud1	0.0155889	2.87	1.80719
P62301	40S ribosomal protein S13	Rps13	0.0156151	2.83	1.80645
P31996	Macrosialin	Cd68	0.0157992	2.86	1.80137
Q921Y0;Q8BPB0	MOB kinase activator 1A;MOB kinase activator 1B	Mob1a;Mob1b	0.0159043	3.04	1.79849
P62267	40S ribosomal protein S23	Rps23	0.0159306	4.37	1.79777
Q91XV3	Brain acid soluble protein 1	Basp1	0.0160358	3.99	1.79491
O35465	Peptidyl-prolyl cis-trans isomerase FKBP8	Fkbp8	0.0161409	2.82	1.79207
Q9QZ23	NFU1 iron-sulfur cluster scaffold homolog, mitochondrial	Nfu1	0.0162461	4.91	1.78925
Q9D3D9	ATP synthase subunit delta, mitochondrial	Atp5d	0.0163249	2.51	1.78715
P10605	Cathepsin B;Cathepsin B light chain;Cathepsin B heavy chain	Ctsb	0.0163775	2.7	1.78575
Q8BMS1	Trifunctional enzyme subunit alpha, mitochondrial;Long-chain enoyl-CoA hydratase;Long chain 3-hydroxyacyl-CoA dehydrogenase	Hadha	0.0164564	3.71	1.78367
P60766	Cell division control protein 42 homolog	Cdc42	0.0166667	2.68	1.77815
P35174	Stefin-2	Stfa2	0.016693	3.25	1.77747
P62821	Ras-related protein Rab-1A	Rab1A	0.016877	3.72	1.77271
