# Supplementary material for: TLR9‐Driven S‐Palmitoylation in Dendritic Cells Reveals Immune and Metabolic Protein Targets
Source: Eur J Immunol. 2025 Aug 19;55(8):e70039. doi: 10.1002/eji.70039 (PMC12363430; doi:10.1002/eji.70039)
Supplement: Supplementary file 4 — Supporting File 4: eji70039‐sup‐0005‐TableS4.xlsx [file EJI-55-e70039-s005.xlsx]

## Sheet: Sheet1
node1	node2	node1_string_id	node2_string_id	neighborhood_on_chromosome	gene_fusion	phylogenetic_cooccurrence	homology	coexpression	experimentally_determined_interaction	database_annotated	automated_textmining	combined_score
Atp5d	Atp6v1f	10090.ENSMUSP00000101006	10090.ENSMUSP00000004396	0	0	0	0	0.245	0	0.72	0.605	0.909
Atp5d	Ndufb7	10090.ENSMUSP00000101006	10090.ENSMUSP00000037341	0	0	0	0	0.948	0.326	0	0.51	0.981
Btf3	Rpl35	10090.ENSMUSP00000022163	10090.ENSMUSP00000079672	0	0	0	0	0.577	0.596	0	0.047	0.823
Btf3	Rpl26	10090.ENSMUSP00000022163	10090.ENSMUSP00000129072	0	0	0	0	0.592	0.656	0	0	0.853
Btf3	Rpl31	10090.ENSMUSP00000022163	10090.ENSMUSP00000083722	0	0	0	0	0.661	0.766	0.54	0.565	0.982
Casp8	Tnfaip8l2	10090.ENSMUSP00000140546	10090.ENSMUSP00000013851	0	0	0	0	0.073	0.292	0	0.635	0.739
Casp8	Pycard	10090.ENSMUSP00000140546	10090.ENSMUSP00000033056	0	0	0	0	0.084	0.304	0.9	0.737	0.981
Ctsd	Lamp1	10090.ENSMUSP00000121203	10090.ENSMUSP00000033824	0	0	0	0	0.225	0.559	0	0.926	0.972
Cyb5a	Ppig	10090.ENSMUSP00000124480	10090.ENSMUSP00000045945	0	0	0	0	0.044	0.384	0	0.759	0.845
Dek	Srrm1	10090.ENSMUSP00000021807	10090.ENSMUSP00000125003	0	0	0	0	0.133	0.093	0	0.755	0.791
Gng12	Pak2	10090.ENSMUSP00000046557	10090.ENSMUSP00000023467	0	0	0	0	0.046	0	0.9	0.079	0.904
Guf1	Rpl35	10090.ENSMUSP00000084480	10090.ENSMUSP00000079672	0	0	0	0	0	0.65	0	0.178	0.7
Hspa1a	Hspe1	10090.ENSMUSP00000084586	10090.ENSMUSP00000074724	0.062	0	0	0	0.395	0.119	0	0.542	0.74
Itgax	Lyz2	10090.ENSMUSP00000033053	10090.ENSMUSP00000089801	0	0	0	0	0.203	0	0	0.675	0.729
Mpo	S100a9	10090.ENSMUSP00000020779	10090.ENSMUSP00000112843	0	0	0	0	0.392	0	0	0.553	0.716
Mybpc2	Tpm2	10090.ENSMUSP00000130127	10090.ENSMUSP00000103546	0	0	0	0	0.304	0.05	0.5	0.356	0.759
Mybpc2	Tnni2	10090.ENSMUSP00000130127	10090.ENSMUSP00000122733	0	0	0	0	0.578	0	0.5	0.541	0.894
Ndufb7	Timm13	10090.ENSMUSP00000037341	10090.ENSMUSP00000020440	0	0	0	0	0.436	0	0	0.583	0.755
Ngp	S100a9	10090.ENSMUSP00000035061	10090.ENSMUSP00000112843	0	0	0	0	0.8	0	0	0.246	0.842
Nsfl1c	Svip	10090.ENSMUSP00000086542	10090.ENSMUSP00000096014	0	0	0	0	0	0	0.9	0.229	0.919
Pfdn5	Rpl31	10090.ENSMUSP00000129178	10090.ENSMUSP00000083722	0.223	0	0	0	0.624	0	0	0.193	0.744
Ppig	Srrm1	10090.ENSMUSP00000045945	10090.ENSMUSP00000125003	0	0	0	0	0.325	0.104	0.8	0.233	0.894
Pycard	Syk	10090.ENSMUSP00000033056	10090.ENSMUSP00000113852	0	0	0	0	0.142	0.302	0	0.606	0.744
Rbm39	Srrm1	10090.ENSMUSP00000105216	10090.ENSMUSP00000125003	0	0	0	0	0.285	0.069	0.8	0.527	0.928
Rpl26	Rpl35	10090.ENSMUSP00000129072	10090.ENSMUSP00000079672	0.116	0	0	0	0.964	0.967	0	0.37	0.999
Rpl26	Rpl31	10090.ENSMUSP00000129072	10090.ENSMUSP00000083722	0	0	0	0	0.975	0.99	0	0.865	0.999
Rpl31	Rpl35	10090.ENSMUSP00000083722	10090.ENSMUSP00000079672	0	0	0	0	0.904	0.967	0	0.394	0.997
Sart1	Snrpf	10090.ENSMUSP00000047397	10090.ENSMUSP00000020203	0	0	0	0	0.058	0.978	0.72	0.218	0.994
Sart1	Snrpa	10090.ENSMUSP00000047397	10090.ENSMUSP00000079228	0	0	0	0	0.122	0.803	0.72	0.048	0.947
Snrpa	Snrpf	10090.ENSMUSP00000079228	10090.ENSMUSP00000020203	0	0	0	0	0.242	0.954	0.72	0.584	0.995
Srrm1	Srsf4	10090.ENSMUSP00000125003	10090.ENSMUSP00000061474	0	0	0	0	0.119	0.282	0	0.612	0.733
Stfa1	Stfa2	10090.ENSMUSP00000156337	10090.ENSMUSP00000023619	0	0	0.064	0.952	0.798	0	0.72	0.076	0.944
Tnni2	Tpm2	10090.ENSMUSP00000122733	10090.ENSMUSP00000103546	0	0	0	0	0.629	0.269	0.5	0.688	0.952
