# Supplementary material for: TLR9‐Driven S‐Palmitoylation in Dendritic Cells Reveals Immune and Metabolic Protein Targets
Source: Eur J Immunol. 2025 Aug 19;55(8):e70039. doi: 10.1002/eji.70039 (PMC12363430; doi:10.1002/eji.70039)
Supplement: Supplementary file 5 — Supporting File 5: eji70039‐sup‐0005‐TableS4.xlsx [file EJI-55-e70039-s002.xlsx]

## Sheet: Sheet1
protein.id	protein.name	unique.gene	fdr	log2fc
Q3V1D3;O08739	AMP deaminase 1	Ampd1	2.62881e-05	20.3343
Q9JK37	Myozenin-1	Myoz1	2.62881e-05	20.0319
Q9JI91	Alpha-actinin-2	Actn2	2.62881e-05	19.4212
P62274	40S ribosomal protein S29	Rps29	2.62881e-05	18.64
P62717	60S ribosomal protein L18a	Rpl18a	2.62881e-05	18.4906
Q3TJD7	PDZ and LIM domain protein 7	Pdlim7	2.62881e-05	18.4281
Q8VBT0	Thioredoxin-related transmembrane protein 1	Tmx1	2.62881e-05	18.3868
Q9CQW9	Interferon-induced transmembrane protein 3	Ifitm3	2.62881e-05	18.3356
Q5UBV8	Tumor necrosis factor ligand superfamily member 15	Tnfsf15	2.62881e-05	18.2928
P48771	Cytochrome c oxidase subunit 7A2, mitochondrial	Cox7a2	2.62881e-05	18.133
Q8CGC7	Bifunctional glutamate/proline--tRNA ligase;Glutamate--tRNA ligase;Proline--tRNA ligase	Eprs	2.62881e-05	17.9905
Q9Z0P5	Twinfilin-2	Twf2	2.62881e-05	17.9471
Q9Z2I9	Succinyl-CoA ligase [ADP-forming] subunit beta, mitochondrial	Sucla2	2.62881e-05	17.8594
Q5RKZ7	Molybdenum cofactor biosynthesis protein 1;Cyclic pyranopterin monophosphate synthase;Cyclic pyranopterin monophosphate synthase accessory protein	Mocs1	2.62881e-05	17.8423
Q9Z1E4	Glycogen [starch] synthase, muscle	Gys1	2.62881e-05	17.8393
Q8K353	Cysteine-rich and transmembrane domain-containing protein 1	Cystm1	2.62881e-05	17.8388
Q9JMH9	Unconventional myosin-XVIIIa	Myo18a	2.62881e-05	17.8
P18826	Phosphorylase b kinase regulatory subunit alpha, skeletal muscle isoform	Phka1	2.62881e-05	17.7735
P51410	60S ribosomal protein L9	Rpl9	2.62881e-05	17.7456
P10749	Interleukin-1 beta	Il1b	2.62881e-05	17.7245
P26516	26S proteasome non-ATPase regulatory subunit 7	Psmd7	2.62881e-05	17.6975
Q99KB8	Hydroxyacylglutathione hydrolase, mitochondrial	Hagh	2.62881e-05	17.6368
Q8R3F5	Malonyl-CoA-acyl carrier protein transacylase, mitochondrial	Mcat	2.62881e-05	17.5922
Q9CQC9;P36536	GTP-binding protein SAR1b;GTP-binding protein SAR1a	Sar1b	2.62881e-05	17.5409
P09528	Ferritin heavy chain;Ferritin heavy chain, N-terminally processed	Fth1	2.62881e-05	17.5391
Q9QYJ0	DnaJ homolog subfamily A member 2	Dnaja2	2.62881e-05	17.4946
Q9JJ00	Phospholipid scramblase 1	Plscr1	2.62881e-05	17.4519
Q3TVI8	Pre-B-cell leukemia transcription factor-interacting protein 1	Pbxip1	2.62881e-05	17.4128
Q8BPX9	Solute carrier family 15 member 3	Slc15a3	2.62881e-05	17.3846
Q99K51	Plastin-3	Pls3	2.62881e-05	17.3708
P10711;Q9QVN7	Transcription elongation factor A protein 1	Tcea1	2.62881e-05	17.3702
Q6NVG5	Melanoregulin	Mreg	2.62881e-05	17.3572
Q91ZJ5	UTP--glucose-1-phosphate uridylyltransferase	Ugp2	2.62881e-05	17.351
Q9QWR8	Alpha-N-acetylgalactosaminidase	Naga	2.62881e-05	17.3099
Q6PA06	Atlastin-2	Atl2	2.62881e-05	17.2727
Q9R1P0	Proteasome subunit alpha type-4	Psma4	2.62881e-05	17.2299
Q9ERG0	LIM domain and actin-binding protein 1	Lima1	2.62881e-05	17.2211
P08030	Adenine phosphoribosyltransferase	Aprt	2.62881e-05	17.2139
Q9Z1X4	Interleukin enhancer-binding factor 3	Ilf3	2.62881e-05	17.2133
Q9QUJ7	Long-chain-fatty-acid--CoA ligase 4	Acsl4	2.62881e-05	17.1905
P54822	Adenylosuccinate lyase	Adsl	2.62881e-05	17.1456
O70480	Vesicle-associated membrane protein 4	Vamp4	2.62881e-05	17.1256
Q8BX65	MyoD family inhibitor domain-containing protein	Mdfic	2.62881e-05	17.1227
Q9CR68	Cytochrome b-c1 complex subunit Rieske, mitochondrial;Cytochrome b-c1 complex subunit 11	Uqcrfs1	2.62881e-05	17.1185
Q9DBZ5	Eukaryotic translation initiation factor 3 subunit K	Eif3k	2.62881e-05	17.1084
Q8R317;Q99NB8	Ubiquilin-1;Ubiquilin-4	Ubqln1	2.62881e-05	17.0758
Q60749	KH domain-containing, RNA-binding, signal transduction-associated protein 1	Khdrbs1	2.62881e-05	17.041
O88811	Signal transducing adapter molecule 2	Stam2	2.62881e-05	17.0368
Q80X41	Serine/threonine-protein kinase VRK1	Vrk1	2.62881e-05	16.9681
Q8BQ30	Phostensin	Ppp1r18	2.62881e-05	16.959
O88447	Kinesin light chain 1	Klc1	2.62881e-05	16.9096
Q68FL4;Q80SW1	Putative adenosylhomocysteinase 3;Putative adenosylhomocysteinase 2	Ahcyl2	2.62881e-05	16.8986
Q9D1D4	Transmembrane emp24 domain-containing protein 10	Tmed10	2.62881e-05	16.879
Q9CY64	Biliverdin reductase A	Blvra	2.62881e-05	16.8078
Q14DQ1	Protein FAM219B	Fam219b	2.62881e-05	16.7798
Q8R0X7	Sphingosine-1-phosphate lyase 1	Sgpl1	2.62881e-05	16.7397
Q9CQ62	2,4-dienoyl-CoA reductase, mitochondrial	Decr1	2.62881e-05	16.7015
Q91YW3	DnaJ homolog subfamily C member 3	Dnajc3	2.62881e-05	16.692
Q64105	Sepiapterin reductase	Spr	2.62881e-05	16.6909
Q8BSU2	C-X-C motif chemokine 16	Cxcl16	2.62881e-05	16.6784
Q60787	Lymphocyte cytosolic protein 2	Lcp2	2.62881e-05	16.6729
Q9ES52	Phosphatidylinositol 3,4,5-trisphosphate 5-phosphatase 1	Inpp5d	2.62881e-05	16.6676
Q61206	Platelet-activating factor acetylhydrolase IB subunit beta	Pafah1b2	2.62881e-05	16.6629
P25799	Nuclear factor NF-kappa-B p105 subunit;Nuclear factor NF-kappa-B p50 subunit	Nfkb1	2.62881e-05	16.6437
Q05D44	Eukaryotic translation initiation factor 5B	Eif5b	2.62881e-05	16.6188
P63085	Mitogen-activated protein kinase 1	Mapk1	2.62881e-05	16.6117
Q8BHG2	UPF0587 protein C1orf123 homolog	Czib	2.62881e-05	16.5841
Q91YT0	NADH dehydrogenase [ubiquinone] flavoprotein 1, mitochondrial	Ndufv1	2.62881e-05	16.5774
Q6PEB6	MOB-like protein phocein	Mob4	2.62881e-05	16.5734
P01582	Interleukin-1 alpha	Il1a	2.62881e-05	16.5733
P49722	Proteasome subunit alpha type-2	Psma2	2.62881e-05	16.5729
P54987	Cis-aconitate decarboxylase	Irg1	2.62881e-05	16.5724
O70252	Heme oxygenase 2	Hmox2	2.62881e-05	16.5478
Q8BGR6	ADP-ribosylation factor-like protein 15	Arl15	2.62881e-05	16.5431
P56812	Programmed cell death protein 5	Pdcd5	2.62881e-05	16.5424
Q9CXT8	Mitochondrial-processing peptidase subunit beta	Pmpcb	2.62881e-05	16.5374
O54941	SWI/SNF-related matrix-associated actin-dependent regulator of chromatin subfamily E member 1	Smarce1	2.62881e-05	16.5245
Q8BVI4	Dihydropteridine reductase	Qdpr	2.62881e-05	16.5092
Q99KC8	von Willebrand factor A domain-containing protein 5A	Vwa5a	2.62881e-05	16.4963
O09106;P70288	Histone deacetylase 1;Histone deacetylase 2	Hdac1	2.62881e-05	16.4941
Q99M54	Cell division cycle-associated protein 3	Cdca3	2.62881e-05	16.4881
O35375	Neuropilin-2	Nrp2	2.62881e-05	16.4335
P16125	L-lactate dehydrogenase B chain	Ldhb	2.62881e-05	16.4235
O88522	NF-kappa-B essential modulator	Ikbkg	2.62881e-05	16.3873
Q6PB66	Leucine-rich PPR motif-containing protein, mitochondrial	Lrpprc	2.62881e-05	16.3628
Q2TPA8	Hydroxysteroid dehydrogenase-like protein 2	Hsdl2	2.62881e-05	16.3614
E9Q394	A-kinase anchor protein 13	Akap13	2.62881e-05	16.3559
P26450	Phosphatidylinositol 3-kinase regulatory subunit alpha	Pik3r1	2.62881e-05	16.3421
Q99K28	ADP-ribosylation factor GTPase-activating protein 2	Arfgap2	2.62881e-05	16.3375
O35153	BET1-like protein	Bet1l	2.62881e-05	16.3367
O35643	AP-1 complex subunit beta-1	Ap1b1	2.62881e-05	16.3297
P42225	Signal transducer and activator of transcription 1	Stat1	2.62881e-05	16.3111
Q9QYI3	DnaJ homolog subfamily C member 7	Dnajc7	2.62881e-05	16.2889
Q9JJ28	Protein flightless-1 homolog	Flii	2.62881e-05	16.253
P21126	Ubiquitin-like protein 4A	Ubl4a	2.62881e-05	16.2439
Q99JB2	Stomatin-like protein 2, mitochondrial	Stoml2	2.62881e-05	16.2144
Q9Z2E1	Methyl-CpG-binding domain protein 2	Mbd2	2.62881e-05	16.2069
P22682	E3 ubiquitin-protein ligase CBL	Cbl	2.62881e-05	16.1869
P61971	Nuclear transport factor 2	Nutf2	2.62881e-05	16.1605
Q61136	Serine/threonine-protein kinase PRP4 homolog	Prpf4b	2.62881e-05	16.1556
Q3THK7	GMP synthase [glutamine-hydrolyzing]	Gmps	2.62881e-05	16.1501
Q9JHS9	Spliceosome-associated protein CWC15 homolog	Cwc15	2.62881e-05	16.1325
Q8VI75	Importin-4	Ipo4	2.62881e-05	16.0997
P97449	Aminopeptidase N	Anpep	2.62881e-05	16.0981
Q09014	Neutrophil cytosol factor 1	Ncf1	2.62881e-05	16.0864
Q9DCS3	Trans-2-enoyl-CoA reductase, mitochondrial	Mecr	2.62881e-05	16.0845
Q9D287	Pre-mRNA-splicing factor SPF27	Bcas2	2.62881e-05	16.0584
Q9D8V0	Minor histocompatibility antigen H13	Hm13	2.62881e-05	16.0129
Q9DB27;Q9CQ21	Malignant T-cell-amplified sequence 1;Malignant T-cell-amplified sequence 2	Mcts1	2.62881e-05	16.0126
Q64310	Surfeit locus protein 4	Surf4	2.62881e-05	16.0062
Q63810	Calcineurin subunit B type 1	Ppp3r1	2.62881e-05	15.9365
P12367	cAMP-dependent protein kinase type II-alpha regulatory subunit	Prkar2a	2.62881e-05	15.9355
P11672	Neutrophil gelatinase-associated lipocalin	Lcn2	2.62881e-05	15.9336
Q921G6	Leucine-rich repeat and calponin homology domain-containing protein 4	Lrch4	2.62881e-05	15.8751
Q99LY9	NADH dehydrogenase [ubiquinone] iron-sulfur protein 5;NADH dehydrogenase [ubiquinone] iron-sulfur protein 5, N-terminally processed	Ndufs5	2.62881e-05	15.8386
Q91YR9	Prostaglandin reductase 1	Ptgr1	2.62881e-05	15.8288
Q8K2F8	Protein LSM14 homolog A	Lsm14a	2.62881e-05	15.8267
Q3UEB3	Poly(U)-binding-splicing factor PUF60	Puf60	2.62881e-05	15.7585
Q920E5	Farnesyl pyrophosphate synthase	Fdps	2.62881e-05	15.6475
Q80U72;Q80VQ1	Protein scribble homolog;Leucine-rich repeat-containing protein 1	Scrib	2.62881e-05	15.5927
P70297	Signal transducing adapter molecule 1	Stam	2.62881e-05	15.5751
E9Q5C9	Nucleolar and coiled-body phosphoprotein 1	Nolc1	2.62881e-05	15.5602
Q8BGQ7	Alanine--tRNA ligase, cytoplasmic	Aars	2.62881e-05	15.5357
Q8VDQ1	Prostaglandin reductase 2	Ptgr2	2.62881e-05	15.5135
Q9D1G5	Leucine-rich repeat-containing protein 57	Lrrc57	2.62881e-05	15.496
Q8R5H1	Ubiquitin carboxyl-terminal hydrolase 15	Usp15	2.62881e-05	15.3938
Q91ZX7	Prolow-density lipoprotein receptor-related protein 1;Low-density lipoprotein receptor-related protein 1 85 kDa subunit;Low-density lipoprotein receptor-related protein 1 515 kDa subunit;Low-density lipoprotein receptor-related protein 1 intracellular domain	Lrp1	2.62881e-05	15.2956
Q8K3A0	Iron-sulfur cluster co-chaperone protein HscB, mitochondrial	Hscb	2.62881e-05	15.27
Q91Z53	Glyoxylate reductase/hydroxypyruvate reductase	Grhpr	2.62881e-05	15.2692
Q8CG76	Aflatoxin B1 aldehyde reductase member 2	Akr7a2	2.62881e-05	15.1578
G3XA57;Q9D620	Rab11 family-interacting protein 2;Rab11 family-interacting protein 1	Rab11fip2	2.62881e-05	15.1352
P32848	Parvalbumin alpha	Pvalb	2.62881e-05	11.1883
Q7TQ48	Sarcalumenin	Srl	2.62881e-05	9.01025
Q5SX40	Myosin-1	Myh1	2.62881e-05	8.4521
P47857	ATP-dependent 6-phosphofructokinase, muscle type	Pfkm	2.62881e-05	4.98132
Q9JKS4	LIM domain-binding protein 3	Ldb3	2.62881e-05	4.70759
P00405	Cytochrome c oxidase subunit 2	Mtco2	2.62881e-05	3.70771
Q9QX47	Protein SON	Son	0.00967403	3.34282
Q9CVB6	Actin-related protein 2/3 complex subunit 2	Arpc2	2.62881e-05	2.75671
P40237	CD82 antigen	Cd82	0.00699264	2.31126
P28481	Collagen alpha-1(II) chain;Collagen alpha-1(II) chain;Chondrocalcin	Col2a1	0.00720294	2.17228
P59325	Eukaryotic translation initiation factor 5	Eif5	2.62881e-05	2.12585
P28667	MARCKS-related protein	Marcksl1	0.00728181	2.09696
P48678	Prelamin-A/C;Lamin-A/C	Lmna	0.00991062	2.07086
P80314	T-complex protein 1 subunit beta	Cct2	0.00754469	2.07012
Q91V08	C-type lectin domain family 2 member D	Clec2d	0.0070715	2.03221
P42125	Enoyl-CoA delta isomerase 1, mitochondrial	Eci1	2.62881e-05	1.95744
Q99KI0	Aconitate hydratase, mitochondrial	Aco2	0.00962145	1.94781
Q9D1G1	Ras-related protein Rab-1B	Rab1b	2.62881e-05	1.93145
P35821	Tyrosine-protein phosphatase non-receptor type 1	Ptpn1	2.62881e-05	1.93035
Q922J3	CAP-Gly domain-containing linker protein 1	Clip1	2.62881e-05	1.89153
Q61598;P50396	Rab GDP dissociation inhibitor beta	Gdi2	0.00875394	1.8912
Q00941	Granulocyte-macrophage colony-stimulating factor receptor subunit alpha	Csf2ra	2.62881e-05	1.79216
Q9QXS1	Plectin	Plec	0.00809674	1.75089
Q61316	Heat shock 70 kDa protein 4	Hspa4	0.00891167	1.70863
P13597	Intercellular adhesion molecule 1	Icam1	2.62881e-05	1.70235
P26645	Myristoylated alanine-rich C-kinase substrate	Marcks	0.00757098	1.69081
P70404	Isocitrate dehydrogenase [NAD] subunit gamma 1, mitochondrial	Idh3g	2.62881e-05	1.68123
Q5SSN7	Vesicle transport protein SFT2A	Sft2d1	2.62881e-05	1.6646
Q68FD5	Clathrin heavy chain 1	Cltc	0.00738696	1.62534
Q64337	Sequestosome-1	Sqstm1	0.00778128	1.57926
P17225;B2RU80	Polypyrimidine tract-binding protein 1	Ptbp1	0.00788644	1.56274
Q91XV3	Brain acid soluble protein 1	Basp1	0.00762355	1.55348
Q921F2	TAR DNA-binding protein 43	Tardbp	2.62881e-05	1.53718
Q8K1M6	Dynamin-1-like protein	Dnm1l	2.62881e-05	1.48818
P10810	Monocyte differentiation antigen CD14	Cd14	0.00883281	1.48541
Q8BGT1;Q6RKD8		Flrt3	2.62881e-05	1.47769
P0CW03;P0CW02	Lymphocyte antigen 6C2;Lymphocyte antigen 6C1	Ly6c2	0.00733438	1.4467
P14824	Annexin A6	Anxa6	0.00888538	1.42978
Q76MZ3;Q7TNP2	Serine/threonine-protein phosphatase 2A 65 kDa regulatory subunit A alpha isoform	Ppp2r1a	0.00922713	1.37313
Q8BUK6	Protein Hook homolog 3	Hook3	0.00993691	1.32221
P62843	40S ribosomal protein S15	Rps15	2.62881e-05	1.31616
P56135	ATP synthase subunit f, mitochondrial	Atp5j2	2.62881e-05	1.27279
Q64695	Endothelial protein C receptor	Procr	2.62881e-05	1.24788
P61750	ADP-ribosylation factor 4	Arf4	0.0073081	1.22651
P62331	ADP-ribosylation factor 6	Arf6	2.62881e-05	1.21805
O35129	Prohibitin-2	Phb2	2.62881e-05	1.14779
Q3TXS7	26S proteasome non-ATPase regulatory subunit 1	Psmd1	0.0075184	1.14584
O55135	Eukaryotic translation initiation factor 6	Eif6	2.62881e-05	1.12792
Q9DCL9	Multifunctional protein ADE2;Phosphoribosylaminoimidazole-succinocarboxamide synthase;Phosphoribosylaminoimidazole carboxylase	Paics	2.62881e-05	1.09416
Q9CZN7	Serine hydroxymethyltransferase	Shmt2	2.62881e-05	1.09092
Q8VDN2	Sodium/potassium-transporting ATPase subunit alpha-1	Atp1a1	0.00909569	1.06694
P05533	Lymphocyte antigen 6A-2/6E-1	Ly6a	2.62881e-05	1.05534
P01887	Beta-2-microglobulin	B2m	0.00812303	1.0437
P45376	Aldose reductase	Akr1b1	0.00822818	1.01339
Q62167;Q62095;P16381;Q61496	ATP-dependent RNA helicase DDX3X;ATP-dependent RNA helicase DDX3Y;Putative ATP-dependent RNA helicase Pl10	Ddx3x	0.00941115	-1.00609
Q9Z0P4	Paralemmin-1	Palm	0.00722923	-1.01129
P27601	Guanine nucleotide-binding protein subunit alpha-13	Gna13	0.00715037	-1.046
Q9Z2U0;Q9CWH6	Proteasome subunit alpha type-7	Psma7	0.0081756	-1.0611
Q78J03	Methionine-R-sulfoxide reductase B2, mitochondrial	Msrb2	0.00901682	-1.06442
O89079	Coatomer subunit epsilon	Cope	0.00912198	-1.09664
Q7TPV4	Myb-binding protein 1A	Mybbp1a	0.00830705	-1.12321
Q6A0A9	Constitutive coactivator of PPAR-gamma-like protein 1	FAM120A	0.00843849	-1.12834
Q91YR1	Twinfilin-1	Twf1	0.00880652	-1.13977
Q9CR16	Peptidyl-prolyl cis-trans isomerase D	Ppid	0.00896425	-1.15037
Q61990;P57722	Poly(rC)-binding protein 2;Poly(rC)-binding protein 3	Pcbp2	0.00749211	-1.17114
P48025	Tyrosine-protein kinase SYK	Syk	0.00859621	-1.18845
Q7TMY8	E3 ubiquitin-protein ligase HUWE1	Huwe1	0.00764984	-1.22251
P43277	Histone H1.3	Hist1h1d	0.00704522	-1.23186
Q9JIG8	PRA1 family protein 2	Praf2	0.00770242	-1.2369
Q9D8S9	BolA-like protein 1	Bola1	0.00820189	-1.26175
P35441	Thrombospondin-1	Thbs1	0.00959516	-1.31714
Q640N3	Rho GTPase-activating protein 30	Arhgap30	0.00746583	-1.31811
Q8VH51	RNA-binding protein 39	Rbm39	0.00759727	-1.34517
Q9Z110	Delta-1-pyrroline-5-carboxylate synthase;Glutamate 5-kinase;Gamma-glutamyl phosphate reductase	Aldh18a1	0.00946372	-1.35766
O35465	Peptidyl-prolyl cis-trans isomerase FKBP8	Fkbp8	0.00927971	-1.39419
P58389	Serine/threonine-protein phosphatase 2A activator	Ppp2r4	0.00799159	-1.39698
Q80VP1	Epsin-1	Epn1	0.00985804	-1.41272
P61924	Coatomer subunit zeta-1	Copz1	0.00767613	-1.41668
P70290	55 kDa erythrocyte membrane protein	Mpp1	0.00920084	-1.43819
O55022	Membrane-associated progesterone receptor component 1	Pgrmc1	0.00741325	-1.4677
O35459	Delta(3,5)-Delta(2,4)-dienoyl-CoA isomerase, mitochondrial	Ech1	2.62881e-05	-1.51575
P35174	Stefin-2	Stfa2	0.00854364	-1.53688
P63001;P60764;Q9ER71	Ras-related C3 botulinum toxin substrate 1;Ras-related C3 botulinum toxin substrate 3	Rac1	0.00878023	-1.64567
Q9Z1F9	SUMO-activating enzyme subunit 2	Uba2	0.00725552	-1.6782
Q80TH2;Q80TE7	Protein LAP2	Erbb2ip	2.62881e-05	-1.85094
O70309	Integrin beta-5	Itgb5	0.00870137	-1.95672
G5E829;Q9R0K7	Plasma membrane calcium-transporting ATPase 1	Atp2b1	0.00825447	-2.0719
P97808	FXYD domain-containing ion transport regulator 5	Fxyd5	0.00943743	-3.10413
O88696	ATP-dependent Clp protease proteolytic subunit, mitochondrial	Clpp	2.62881e-05	-3.5378
