# Supplementary material for: TLR9‐Driven S‐Palmitoylation in Dendritic Cells Reveals Immune and Metabolic Protein Targets
Source: Eur J Immunol. 2025 Aug 19;55(8):e70039. doi: 10.1002/eji.70039 (PMC12363430; doi:10.1002/eji.70039)
Supplement: Supplementary file 6 — Supporting File 5: eji70039‐sup‐0006‐TableS5.xlsx [file EJI-55-e70039-s006.xlsx]

## Sheet: Sheet1
genes	WT(+CpGB/-CpGB)	KO(+CpGB/-CpGB)	zdhhc9_status
Czib	16.5841	0.176375	Affected
Aars	15.5357	0	Affected
Acsl4	17.1905	-0.786037	Affected
Actn2	19.4212	-13.2198	Affected
Adsl	17.1456	-16.2292	Affected
Ahcyl2;Ahcyl1	16.8986	-16.0861	Affected
Akap13	16.3559	-16.4537	Affected
Akr7a2	15.1578	0	Affected
Ampd1	20.3343	-12.9578	Affected
Anpep	16.0981	0	Affected
Ap1b1	16.3297	-0.0627928	Affected
Aprt	17.2139	0	Affected
Arfgap2	16.3375	-0.340096	Affected
Arl15	16.5431	-16.3642	Affected
Atl2	17.2727	-13.6334	Affected
Bcas2	16.0584	-0.805857	Affected
Bet1l	16.3367	-0.387716	Affected
Blvra	16.8078	0	Affected
Cbl	16.1869	-0.330826	Affected
Cdca3	16.4881	0.345319	Affected
Cox7a2	18.133	-0.095158	Affected
Cwc15	16.1325	-15.4129	Affected
Cxcl16	16.6784	0.345076	Affected
Cystm1	17.8388	-0.564445	Affected
Decr1	16.7015	0	Affected
Dnaja2	17.4946	-0.0322805	Affected
Dnajc3	16.692	-16.814	Affected
Dnajc7	16.2889	-16.8876	Affected
Eif3k	17.1084	-16.6266	Affected
Eif5b	16.6188	0.334502	Affected
Eprs	17.9905	-0.276536	Affected
Fam219b	16.7798	0.351051	Affected
Fdps	15.6475	0	Affected
Flii	16.253	-0.477461	Affected
Fth1	17.5391	-13.8331	Affected
Gmps	16.1501	-16.7122	Affected
Grhpr	15.2692	0	Affected
Gys1	17.8393	-14.3333	Affected
Hagh	17.6368	-18.5382	Affected
Hdac1;Hdac2	16.4941	0	Affected
Hm13	16.0129	-18.2471	Affected
Hmox2	16.5478	-16.8541	Affected
Hscb	15.27	-16.0808	Affected
Hsdl2	16.3614	-16.8418	Affected
Ifitm3	18.3356	0.62425	Affected
Ikbkg	16.3873	0.317179	Affected
Il1a	16.5733	0	Affected
Il1b	17.7245	18.0682	Unaffected
Ilf3	17.2133	0	Affected
Inpp5d	16.6676	0	Affected
Ipo4	16.0997	0	Affected
Irg1	16.5724	0	Affected
Khdrbs1	17.041	0	Affected
Klc1	16.9096	0	Affected
Lcn2	15.9336	0	Affected
Lcp2	16.6729	0	Affected
Ldhb	16.4235	0	Affected
Lima1	17.2211	0	Affected
Lrch4	15.8751	-0.631304	Affected
Lrp1	15.2956	-15.8209	Affected
Lrpprc	16.3628	-15.5818	Affected
Lrrc57	15.496	-0.291989	Affected
Lsm14a	15.8267	0	Affected
Mapk1	16.6117	-0.470204	Affected
Mbd2	16.2069	-16.027	Affected
Mcat	17.5922	0.0679489	Affected
Mcts1;Mcts2	16.0126	-0.491403	Affected
Mdfic	17.1227	-0.520224	Affected
Mecr	16.0845	-16.6385	Affected
Mob4	16.5734	0.137474	Affected
Mocs1	17.8423	-16.9487	Affected
Mreg	17.3572	-0.501427	Affected
Myh1	8.4521	-0.632332	Affected
Myo18a	17.8	0	Affected
Myoz1	20.0319	14.67	Unaffected
Naga	17.3099	-0.424948	Affected
Ncf1	16.0864	0.480507	Affected
Ndufs5	15.8386	15.8205	Unaffected
Ndufv1	16.5774	0	Affected
Nfkb1	16.6437	0	Affected
Nolc1	15.5602	0	Affected
Nrp2	16.4335	1.57228	Affected
Nutf2	16.1605	0.436882	Affected
Pafah1b2	16.6629	0	Affected
Pbxip1	17.4128	16.1156	Unaffected
Pdcd5	16.5424	-16.8882	Affected
Pdlim7	18.4281	0	Affected
Phka1	17.7735	-15.0897	Affected
Pik3r1	16.3421	0	Affected
Pls3	17.3708	-17.8714	Affected
Plscr1	17.4519	0.1182	Affected
Pmpcb	16.5374	0	Affected
Ppp1r18	16.959	0	Affected
Ppp3r1	15.9365	0	Affected
Prkar2a	15.9355	0	Affected
Prpf4b	16.1556	0	Affected
Psma2	16.5729	-0.493921	Affected
Psma4	17.2299	-1.31745	Affected
Psmd7	17.6975	2.01436	Affected
Ptgr1	15.8288	-15.5266	Affected
Ptgr2	15.5135	-16.6175	Affected
Puf60	15.7585	-16.7082	Affected
Pvalb	11.1883	-0.605448	Affected
Qdpr	16.5092	-16.5818	Affected
Rab11fip2;Rab11fip1	15.1352	0	Affected
Rpl18a	18.4906	0.0503789	Affected
Rpl9	17.7456	17.5468	Unaffected
Rps29	18.64	17.1861	Unaffected
Sar1b;Sar1a	17.5409	-15.3692	Affected
Scrib;Lrrc1	15.5927	-16.7233	Affected
Sgpl1	16.7397	-17.7359	Affected
Slc15a3	17.3846	1.08985	Affected
Smarce1	16.5245	-0.14825	Affected
Spr	16.6909	-16.4281	Affected
Srl	9.01025	0	Affected
Stam	15.5751	0	Affected
Stam2	17.0368	-15.239	Affected
Stat1	16.3111	-0.329696	Affected
Stoml2	16.2144	-16.348	Affected
Sucla2	17.8594	-15.473	Affected
Surf4	16.0062	0	Affected
Tcea1	17.3702	15.973	Unaffected
Tmed10	16.879	-18.0848	Affected
Tmx1	18.3868	-0.184339	Affected
Tnfsf15	18.2928	19.6335	Unaffected
Twf2	17.9471	-0.299242	Affected
Ubl4a	16.2439	0.399667	Affected
Ubqln1;Ubqln4	17.0758	-17.8025	Affected
Ugp2	17.351	0	Affected
Uqcrfs1	17.1185	0	Affected
Usp15	15.3938	0	Affected
Vamp4	17.1256	-0.661639	Affected
Vrk1	16.9681	17.7635	Unaffected
Vwa5a	16.4963	-1.29082	Affected
